# Supplementary material for: k-core genes underpin structural features of breast cancer
Source: Sci Rep. 2021 Aug 11;11:16284. doi: 10.1038/s41598-021-95313-y (PMC8358063; doi:10.1038/s41598-021-95313-y)
Supplement: Supplementary file 1 — Supplementary Information. [file 41598_2021_95313_MOESM1_ESM.zip]

Archive with 12 entries (11 files):
- 30_cores/
- __MACOSX/._30_cores
- 30_cores/30_core_her2.csv
- __MACOSX/30_cores/._30_core_her2.csv
- 30_cores/30_core_luminalB.csv
- __MACOSX/30_cores/._30_core_luminalB.csv
- 30_cores/30_core_luminalA.csv
- __MACOSX/30_cores/._30_core_luminalA.csv
- 30_cores/30_core_basal.csv
- __MACOSX/30_cores/._30_core_basal.csv
- 30_cores/30_core_healthy.csv
- __MACOSX/30_cores/._30_core_healthy.csv
