# Supplementary material for: k-core genes underpin structural features of breast cancer
Source: Sci Rep. 2021 Aug 11;11:16284. doi: 10.1038/s41598-021-95313-y (PMC8358063; doi:10.1038/s41598-021-95313-y)
Supplement: Supplementary file 1 — Supplementary Information. [file 41598_2021_95313_MOESM1_ESM.zip › 30_cores/30_core_her2.csv]

source	target
ENSG00000073350	ENSG00000182173
ENSG00000073350	ENSG00000161526
ENSG00000073350	ENSG00000125450
ENSG00000073350	ENSG00000108469
ENSG00000073350	ENSG00000182473
ENSG00000073350	ENSG00000161533
ENSG00000073350	ENSG00000132471
ENSG00000073350	ENSG00000167881
ENSG00000073350	ENSG00000167863
ENSG00000073350	ENSG00000125445
ENSG00000073350	ENSG00000188612
ENSG00000073350	ENSG00000167862
ENSG00000073350	ENSG00000172809
ENSG00000073350	ENSG00000176155
ENSG00000073350	ENSG00000161542
ENSG00000073350	ENSG00000175931
ENSG00000073350	ENSG00000171302
ENSG00000073350	ENSG00000189159
ENSG00000073350	ENSG00000141568
ENSG00000073350	ENSG00000132475
ENSG00000073350	ENSG00000055483
ENSG00000073350	ENSG00000108639
ENSG00000073350	ENSG00000141551
ENSG00000073350	ENSG00000180901
ENSG00000073350	ENSG00000108669
ENSG00000073350	ENSG00000175866
ENSG00000073350	ENSG00000184640
ENSG00000073350	ENSG00000181523
ENSG00000073350	ENSG00000141580
ENSG00000073350	ENSG00000141577
ENSG00000073350	ENSG00000169738
ENSG00000073350	ENSG00000141564
ENSG00000073350	ENSG00000169718
ENSG00000073350	ENSG00000169660
ENSG00000073350	ENSG00000181045
ENSG00000178719	ENSG00000014164
ENSG00000178719	ENSG00000179950
ENSG00000178719	ENSG00000178896
ENSG00000178719	ENSG00000179526
ENSG00000178719	ENSG00000185803
ENSG00000178719	ENSG00000235173
ENSG00000178719	ENSG00000179091
ENSG00000178719	ENSG00000185122
ENSG00000178719	ENSG00000183309
ENSG00000178719	ENSG00000179832
ENSG00000178719	ENSG00000187954
ENSG00000178719	ENSG00000147789
ENSG00000178719	ENSG00000197858
ENSG00000178719	ENSG00000167632
ENSG00000178719	ENSG00000170619
ENSG00000178719	ENSG00000170631
ENSG00000178719	ENSG00000179632
ENSG00000178719	ENSG00000160959
ENSG00000178719	ENSG00000197363
ENSG00000178719	ENSG00000160948
ENSG00000178719	ENSG00000179886
ENSG00000178719	ENSG00000160957
ENSG00000178719	ENSG00000104524
ENSG00000178719	ENSG00000160972
ENSG00000178719	ENSG00000182307
ENSG00000178719	ENSG00000071894
ENSG00000178719	ENSG00000196378
ENSG00000178719	ENSG00000250571
ENSG00000178719	ENSG00000147799
ENSG00000178719	ENSG00000169398
ENSG00000178719	ENSG00000261236
ENSG00000178719	ENSG00000180900
ENSG00000178719	ENSG00000185000
ENSG00000178719	ENSG00000160949
ENSG00000178719	ENSG00000104472
ENSG00000178719	ENSG00000180921
ENSG00000178719	ENSG00000198169
ENSG00000178719	ENSG00000182325
ENSG00000178719	ENSG00000213563
ENSG00000178719	ENSG00000196150
ENSG00000178719	ENSG00000185730
ENSG00000178719	ENSG00000178814
ENSG00000178719	ENSG00000173137
ENSG00000178719	ENSG00000181135
ENSG00000178719	ENSG00000171045
ENSG00000178719	ENSG00000123908
ENSG00000178719	ENSG00000158106
ENSG00000178719	ENSG00000181638
ENSG00000178719	ENSG00000167702
ENSG00000178719	ENSG00000104522
ENSG00000178719	ENSG00000130193
ENSG00000178719	ENSG00000104529
ENSG00000178719	ENSG00000178209
ENSG00000178719	ENSG00000203499
ENSG00000178719	ENSG00000184428
ENSG00000178719	ENSG00000161016
ENSG00000178719	ENSG00000234616
ENSG00000070731	ENSG00000184640
ENSG00000070731	ENSG00000204237
ENSG00000070731	ENSG00000169683
ENSG00000070731	ENSG00000169718
ENSG00000070731	ENSG00000183684
ENSG00000070731	ENSG00000141552
ENSG00000070731	ENSG00000182473
ENSG00000070731	ENSG00000169727
ENSG00000070731	ENSG00000175931
ENSG00000070731	ENSG00000181038
ENSG00000070731	ENSG00000108669
ENSG00000070731	ENSG00000141522
ENSG00000070731	ENSG00000087157
ENSG00000070731	ENSG00000161542
ENSG00000070731	ENSG00000141568
ENSG00000070731	ENSG00000108639
ENSG00000070731	ENSG00000167900
ENSG00000070731	ENSG00000169738
ENSG00000070731	ENSG00000224877
ENSG00000070731	ENSG00000187531
ENSG00000070731	ENSG00000141577
ENSG00000070731	ENSG00000141543
ENSG00000070731	ENSG00000161526
ENSG00000070731	ENSG00000262814
ENSG00000070731	ENSG00000175866
ENSG00000070731	ENSG00000092931
ENSG00000070731	ENSG00000182446
ENSG00000070731	ENSG00000141560
ENSG00000070731	ENSG00000185504
ENSG00000070731	ENSG00000185813
ENSG00000070731	ENSG00000141556
ENSG00000070731	ENSG00000176155
ENSG00000070731	ENSG00000167881
ENSG00000136003	ENSG00000075856
ENSG00000136003	ENSG00000135093
ENSG00000136003	ENSG00000151148
ENSG00000136003	ENSG00000136045
ENSG00000136003	ENSG00000076248
ENSG00000136003	ENSG00000179295
ENSG00000136003	ENSG00000111237
ENSG00000136003	ENSG00000196510
ENSG00000136003	ENSG00000111011
ENSG00000136003	ENSG00000089022
ENSG00000136003	ENSG00000111231
ENSG00000136003	ENSG00000122965
ENSG00000136003	ENSG00000111361
ENSG00000136003	ENSG00000111358
ENSG00000136003	ENSG00000186298
ENSG00000136003	ENSG00000183495
ENSG00000136003	ENSG00000111229
ENSG00000136003	ENSG00000075188
ENSG00000136003	ENSG00000136021
ENSG00000136003	ENSG00000110931
ENSG00000136003	ENSG00000204842
ENSG00000136003	ENSG00000157837
ENSG00000136003	ENSG00000177192
ENSG00000136003	ENSG00000089234
ENSG00000136003	ENSG00000139436
ENSG00000136003	ENSG00000111786
ENSG00000136003	ENSG00000120805
ENSG00000136003	ENSG00000111737
ENSG00000136003	ENSG00000157895
ENSG00000136003	ENSG00000061936
ENSG00000136003	ENSG00000111300
ENSG00000136003	ENSG00000089248
ENSG00000136003	ENSG00000184047
ENSG00000136003	ENSG00000139726
ENSG00000136003	ENSG00000176915
ENSG00000092931	ENSG00000181523
ENSG00000092931	ENSG00000181038
ENSG00000092931	ENSG00000108639
ENSG00000092931	ENSG00000089685
ENSG00000092931	ENSG00000141543
ENSG00000092931	ENSG00000171302
ENSG00000092931	ENSG00000161526
ENSG00000092931	ENSG00000141568
ENSG00000092931	ENSG00000055483
ENSG00000092931	ENSG00000176108
ENSG00000092931	ENSG00000175931
ENSG00000092931	ENSG00000087157
ENSG00000092931	ENSG00000167280
ENSG00000092931	ENSG00000185504
ENSG00000092931	ENSG00000169727
ENSG00000092931	ENSG00000141522
ENSG00000092931	ENSG00000183048
ENSG00000092931	ENSG00000187775
ENSG00000092931	ENSG00000141560
ENSG00000092931	ENSG00000262814
ENSG00000092931	ENSG00000188612
ENSG00000092931	ENSG00000181396
ENSG00000092931	ENSG00000167302
ENSG00000092931	ENSG00000169660
ENSG00000092931	ENSG00000182473
ENSG00000092931	ENSG00000141552
ENSG00000092931	ENSG00000181045
ENSG00000092931	ENSG00000141542
ENSG00000092931	ENSG00000176155
ENSG00000092931	ENSG00000169738
ENSG00000092931	ENSG00000189159
ENSG00000092931	ENSG00000182446
ENSG00000092931	ENSG00000169733
ENSG00000092931	ENSG00000070495
ENSG00000092931	ENSG00000185624
ENSG00000092931	ENSG00000169718
ENSG00000092931	ENSG00000204237
ENSG00000092931	ENSG00000169696
ENSG00000092931	ENSG00000183684
ENSG00000092931	ENSG00000184640
ENSG00000092931	ENSG00000161542
ENSG00000092931	ENSG00000108669
ENSG00000092931	ENSG00000182173
ENSG00000092931	ENSG00000169683
ENSG00000092931	ENSG00000169689
ENSG00000092931	ENSG00000185359
ENSG00000092931	ENSG00000172809
ENSG00000092931	ENSG00000141551
ENSG00000092931	ENSG00000141577
ENSG00000092931	ENSG00000185298
ENSG00000092931	ENSG00000125450
ENSG00000179950	ENSG00000147789
ENSG00000179950	ENSG00000179526
ENSG00000179950	ENSG00000014164
ENSG00000179950	ENSG00000179091
ENSG00000179950	ENSG00000178896
ENSG00000179950	ENSG00000160948
ENSG00000179950	ENSG00000170619
ENSG00000179950	ENSG00000183309
ENSG00000179950	ENSG00000185803
ENSG00000179950	ENSG00000170631
ENSG00000179950	ENSG00000185122
ENSG00000179950	ENSG00000179632
ENSG00000179950	ENSG00000197858
ENSG00000179950	ENSG00000261236
ENSG00000179950	ENSG00000196378
ENSG00000179950	ENSG00000197363
ENSG00000179950	ENSG00000180921
ENSG00000179950	ENSG00000104524
ENSG00000179950	ENSG00000235173
ENSG00000179950	ENSG00000181135
ENSG00000179950	ENSG00000071894
ENSG00000179950	ENSG00000182325
ENSG00000179950	ENSG00000180900
ENSG00000179950	ENSG00000182307
ENSG00000179950	ENSG00000179832
ENSG00000179950	ENSG00000196150
ENSG00000179950	ENSG00000167632
ENSG00000179950	ENSG00000185730
ENSG00000179950	ENSG00000187954
ENSG00000179950	ENSG00000171045
ENSG00000179950	ENSG00000169398
ENSG00000179950	ENSG00000198169
ENSG00000179950	ENSG00000104472
ENSG00000179950	ENSG00000181638
ENSG00000179950	ENSG00000173137
ENSG00000179950	ENSG00000185000
ENSG00000179950	ENSG00000203499
ENSG00000179950	ENSG00000160949
ENSG00000179950	ENSG00000179886
ENSG00000179950	ENSG00000160959
ENSG00000179950	ENSG00000160957
ENSG00000179950	ENSG00000213563
ENSG00000179950	ENSG00000123908
ENSG00000179950	ENSG00000161016
ENSG00000179950	ENSG00000104522
ENSG00000179950	ENSG00000147799
ENSG00000179950	ENSG00000130193
ENSG00000179950	ENSG00000104529
ENSG00000179950	ENSG00000160972
ENSG00000179950	ENSG00000158106
ENSG00000179950	ENSG00000178209
ENSG00000179950	ENSG00000184428
ENSG00000179950	ENSG00000178814
ENSG00000179950	ENSG00000250571
ENSG00000179950	ENSG00000167702
ENSG00000179950	ENSG00000234616
ENSG00000151116	ENSG00000074319
ENSG00000151116	ENSG00000110768
ENSG00000151116	ENSG00000179119
ENSG00000151116	ENSG00000011405
ENSG00000151116	ENSG00000129084
ENSG00000151116	ENSG00000110696
ENSG00000151116	ENSG00000166788
ENSG00000151116	ENSG00000023191
ENSG00000151116	ENSG00000169519
ENSG00000151116	ENSG00000185627
ENSG00000151116	ENSG00000148925
ENSG00000151116	ENSG00000205531
ENSG00000151116	ENSG00000110713
ENSG00000151116	ENSG00000110756
ENSG00000151116	ENSG00000170242
ENSG00000151116	ENSG00000070047
ENSG00000151116	ENSG00000148950
ENSG00000151116	ENSG00000185238
ENSG00000151116	ENSG00000132286
ENSG00000151116	ENSG00000129083
ENSG00000151116	ENSG00000158042
ENSG00000151116	ENSG00000152219
ENSG00000151116	ENSG00000078902
ENSG00000151116	ENSG00000167325
ENSG00000151116	ENSG00000177963
ENSG00000151116	ENSG00000121621
ENSG00000151116	ENSG00000132275
ENSG00000151116	ENSG00000205339
ENSG00000151116	ENSG00000184281
ENSG00000151116	ENSG00000177156
ENSG00000151116	ENSG00000177951
ENSG00000151116	ENSG00000236287
ENSG00000151116	ENSG00000110651
ENSG00000151116	ENSG00000197601
ENSG00000151116	ENSG00000166471
ENSG00000151116	ENSG00000177105
ENSG00000151116	ENSG00000109911
ENSG00000151116	ENSG00000142082
ENSG00000151116	ENSG00000177595
ENSG00000151116	ENSG00000166441
ENSG00000151116	ENSG00000177106
ENSG00000151116	ENSG00000175348
ENSG00000151116	ENSG00000110619
ENSG00000151116	ENSG00000198730
ENSG00000151116	ENSG00000183020
ENSG00000151116	ENSG00000177542
ENSG00000151116	ENSG00000133789
ENSG00000151116	ENSG00000166452
ENSG00000151116	ENSG00000099849
ENSG00000151116	ENSG00000148943
ENSG00000151116	ENSG00000166483
ENSG00000151116	ENSG00000051009
ENSG00000151116	ENSG00000166337
ENSG00000151116	ENSG00000184363
ENSG00000151116	ENSG00000110315
ENSG00000151116	ENSG00000177225
ENSG00000151116	ENSG00000177600
ENSG00000151116	ENSG00000005801
ENSG00000151116	ENSG00000175390
ENSG00000147789	ENSG00000183309
ENSG00000147789	ENSG00000170619
ENSG00000147789	ENSG00000196150
ENSG00000147789	ENSG00000170631
ENSG00000147789	ENSG00000197363
ENSG00000147789	ENSG00000014164
ENSG00000147789	ENSG00000179526
ENSG00000147789	ENSG00000185803
ENSG00000147789	ENSG00000185122
ENSG00000147789	ENSG00000196378
ENSG00000147789	ENSG00000179632
ENSG00000147789	ENSG00000187954
ENSG00000147789	ENSG00000180921
ENSG00000147789	ENSG00000198169
ENSG00000147789	ENSG00000104524
ENSG00000147789	ENSG00000261236
ENSG00000147789	ENSG00000181135
ENSG00000147789	ENSG00000178896
ENSG00000147789	ENSG00000182307
ENSG00000147789	ENSG00000179886
ENSG00000147789	ENSG00000185730
ENSG00000147789	ENSG00000179832
ENSG00000147789	ENSG00000169398
ENSG00000147789	ENSG00000167632
ENSG00000147789	ENSG00000160948
ENSG00000147789	ENSG00000235173
ENSG00000147789	ENSG00000197858
ENSG00000147789	ENSG00000181638
ENSG00000147789	ENSG00000180900
ENSG00000147789	ENSG00000182325
ENSG00000147789	ENSG00000161016
ENSG00000147789	ENSG00000171045
ENSG00000147789	ENSG00000179091
ENSG00000147789	ENSG00000173137
ENSG00000147789	ENSG00000160972
ENSG00000147789	ENSG00000160949
ENSG00000147789	ENSG00000185000
ENSG00000147789	ENSG00000071894
ENSG00000147789	ENSG00000213563
ENSG00000147789	ENSG00000160959
ENSG00000147789	ENSG00000104529
ENSG00000147789	ENSG00000160957
ENSG00000147789	ENSG00000147799
ENSG00000147789	ENSG00000184428
ENSG00000147789	ENSG00000104522
ENSG00000147789	ENSG00000104472
ENSG00000147789	ENSG00000203499
ENSG00000147789	ENSG00000178209
ENSG00000147789	ENSG00000123908
ENSG00000147789	ENSG00000178814
ENSG00000147789	ENSG00000250571
ENSG00000147789	ENSG00000158106
ENSG00000147789	ENSG00000167702
ENSG00000147789	ENSG00000130193
ENSG00000147789	ENSG00000234616
ENSG00000178896	ENSG00000014164
ENSG00000178896	ENSG00000183309
ENSG00000178896	ENSG00000185122
ENSG00000178896	ENSG00000185803
ENSG00000178896	ENSG00000170619
ENSG00000178896	ENSG00000261236
ENSG00000178896	ENSG00000179832
ENSG00000178896	ENSG00000179526
ENSG00000178896	ENSG00000180921
ENSG00000178896	ENSG00000181135
ENSG00000178896	ENSG00000197363
ENSG00000178896	ENSG00000197858
ENSG00000178896	ENSG00000170631
ENSG00000178896	ENSG00000187954
ENSG00000178896	ENSG00000235173
ENSG00000178896	ENSG00000196150
ENSG00000178896	ENSG00000071894
ENSG00000178896	ENSG00000182325
ENSG00000178896	ENSG00000179091
ENSG00000178896	ENSG00000185730
ENSG00000178896	ENSG00000180900
ENSG00000178896	ENSG00000179632
ENSG00000178896	ENSG00000182307
ENSG00000178896	ENSG00000160972
ENSG00000178896	ENSG00000198169
ENSG00000178896	ENSG00000179886
ENSG00000178896	ENSG00000104524
ENSG00000178896	ENSG00000196378
ENSG00000178896	ENSG00000160948
ENSG00000178896	ENSG00000160949
ENSG00000178896	ENSG00000147799
ENSG00000178896	ENSG00000169398
ENSG00000178896	ENSG00000173137
ENSG00000178896	ENSG00000171045
ENSG00000178896	ENSG00000203499
ENSG00000178896	ENSG00000160957
ENSG00000178896	ENSG00000167632
ENSG00000178896	ENSG00000161016
ENSG00000178896	ENSG00000123908
ENSG00000178896	ENSG00000181638
ENSG00000178896	ENSG00000158106
ENSG00000178896	ENSG00000178209
ENSG00000178896	ENSG00000250571
ENSG00000178896	ENSG00000130193
ENSG00000178896	ENSG00000160959
ENSG00000178896	ENSG00000178814
ENSG00000178896	ENSG00000104472
ENSG00000178896	ENSG00000104529
ENSG00000178896	ENSG00000185000
ENSG00000178896	ENSG00000184428
ENSG00000178896	ENSG00000104522
ENSG00000178896	ENSG00000213563
ENSG00000178896	ENSG00000167702
ENSG00000178896	ENSG00000234616
ENSG00000125445	ENSG00000125450
ENSG00000125445	ENSG00000182173
ENSG00000125445	ENSG00000167862
ENSG00000125445	ENSG00000188612
ENSG00000125445	ENSG00000161526
ENSG00000125445	ENSG00000108469
ENSG00000125445	ENSG00000167863
ENSG00000125445	ENSG00000189159
ENSG00000125445	ENSG00000180901
ENSG00000125445	ENSG00000167881
ENSG00000125445	ENSG00000132475
ENSG00000125445	ENSG00000161542
ENSG00000125445	ENSG00000171302
ENSG00000125445	ENSG00000182473
ENSG00000125445	ENSG00000161533
ENSG00000125445	ENSG00000055483
ENSG00000125445	ENSG00000224877
ENSG00000125445	ENSG00000108639
ENSG00000125445	ENSG00000141543
ENSG00000125445	ENSG00000141564
ENSG00000125445	ENSG00000181038
ENSG00000125445	ENSG00000132471
ENSG00000125445	ENSG00000175931
ENSG00000125445	ENSG00000070495
ENSG00000125445	ENSG00000087157
ENSG00000125445	ENSG00000176108
ENSG00000125445	ENSG00000183684
ENSG00000125445	ENSG00000172809
ENSG00000125445	ENSG00000187775
ENSG00000125445	ENSG00000181396
ENSG00000125445	ENSG00000141577
ENSG00000125445	ENSG00000181523
ENSG00000125445	ENSG00000108669
ENSG00000125445	ENSG00000169718
ENSG00000125445	ENSG00000141580
ENSG00000177595	ENSG00000167325
ENSG00000177595	ENSG00000099849
ENSG00000177595	ENSG00000205531
ENSG00000177595	ENSG00000177963
ENSG00000177595	ENSG00000177542
ENSG00000177595	ENSG00000177700
ENSG00000177595	ENSG00000177225
ENSG00000177595	ENSG00000023191
ENSG00000177595	ENSG00000177156
ENSG00000177595	ENSG00000110713
ENSG00000177595	ENSG00000166441
ENSG00000177595	ENSG00000205339
ENSG00000177595	ENSG00000175348
ENSG00000177595	ENSG00000078902
ENSG00000177595	ENSG00000177600
ENSG00000177595	ENSG00000185627
ENSG00000177595	ENSG00000177951
ENSG00000177595	ENSG00000166337
ENSG00000177595	ENSG00000070047
ENSG00000177595	ENSG00000183020
ENSG00000177595	ENSG00000148985
ENSG00000177595	ENSG00000184363
ENSG00000177595	ENSG00000184281
ENSG00000177595	ENSG00000174775
ENSG00000177595	ENSG00000174915
ENSG00000177595	ENSG00000177106
ENSG00000177595	ENSG00000182208
ENSG00000177595	ENSG00000166788
ENSG00000177595	ENSG00000110768
ENSG00000177595	ENSG00000170242
ENSG00000177595	ENSG00000148950
ENSG00000177595	ENSG00000074319
ENSG00000177595	ENSG00000166471
ENSG00000177595	ENSG00000177030
ENSG00000177595	ENSG00000132286
ENSG00000177595	ENSG00000142082
ENSG00000177595	ENSG00000051009
ENSG00000177595	ENSG00000198730
ENSG00000177595	ENSG00000129084
ENSG00000177595	ENSG00000110619
ENSG00000177595	ENSG00000110315
ENSG00000177595	ENSG00000148925
ENSG00000177595	ENSG00000166483
ENSG00000177595	ENSG00000109911
ENSG00000177595	ENSG00000133789
ENSG00000177595	ENSG00000158042
ENSG00000177595	ENSG00000132254
ENSG00000177595	ENSG00000110651
ENSG00000177595	ENSG00000177105
ENSG00000177595	ENSG00000005801
ENSG00000061936	ENSG00000111358
ENSG00000061936	ENSG00000157895
ENSG00000061936	ENSG00000177192
ENSG00000061936	ENSG00000179295
ENSG00000061936	ENSG00000183495
ENSG00000061936	ENSG00000139719
ENSG00000061936	ENSG00000139436
ENSG00000061936	ENSG00000075856
ENSG00000061936	ENSG00000111445
ENSG00000061936	ENSG00000150990
ENSG00000061936	ENSG00000089234
ENSG00000061936	ENSG00000111229
ENSG00000061936	ENSG00000075188
ENSG00000061936	ENSG00000111361
ENSG00000061936	ENSG00000132341
ENSG00000061936	ENSG00000204842
ENSG00000061936	ENSG00000111737
ENSG00000061936	ENSG00000196510
ENSG00000061936	ENSG00000170633
ENSG00000061936	ENSG00000111231
ENSG00000061936	ENSG00000111300
ENSG00000061936	ENSG00000111237
ENSG00000061936	ENSG00000177084
ENSG00000061936	ENSG00000184445
ENSG00000061936	ENSG00000122965
ENSG00000061936	ENSG00000173064
ENSG00000061936	ENSG00000111011
ENSG00000061936	ENSG00000123064
ENSG00000061936	ENSG00000089022
ENSG00000061936	ENSG00000110871
ENSG00000061936	ENSG00000022840
ENSG00000061936	ENSG00000157837
ENSG00000061936	ENSG00000186298
ENSG00000061936	ENSG00000111364
ENSG00000061936	ENSG00000139726
ENSG00000061936	ENSG00000135108
ENSG00000061936	ENSG00000110801
ENSG00000061936	ENSG00000176915
ENSG00000061936	ENSG00000089154
ENSG00000061936	ENSG00000184047
ENSG00000061936	ENSG00000177169
ENSG00000061936	ENSG00000086598
ENSG00000061936	ENSG00000179195
ENSG00000061936	ENSG00000089053
ENSG00000061936	ENSG00000076248
ENSG00000061936	ENSG00000090615
ENSG00000061936	ENSG00000136045
ENSG00000061936	ENSG00000135093
ENSG00000061936	ENSG00000247077
ENSG00000061936	ENSG00000183955
ENSG00000061936	ENSG00000120805
ENSG00000061936	ENSG00000111707
ENSG00000061936	ENSG00000139697
ENSG00000122965	ENSG00000075856
ENSG00000122965	ENSG00000204842
ENSG00000122965	ENSG00000089022
ENSG00000122965	ENSG00000089234
ENSG00000122965	ENSG00000135093
ENSG00000122965	ENSG00000179295
ENSG00000122965	ENSG00000139436
ENSG00000122965	ENSG00000076248
ENSG00000122965	ENSG00000111011
ENSG00000122965	ENSG00000111300
ENSG00000122965	ENSG00000173064
ENSG00000122965	ENSG00000196510
ENSG00000122965	ENSG00000089248
ENSG00000122965	ENSG00000123064
ENSG00000122965	ENSG00000111231
ENSG00000122965	ENSG00000120805
ENSG00000122965	ENSG00000157895
ENSG00000122965	ENSG00000022840
ENSG00000122965	ENSG00000177084
ENSG00000122965	ENSG00000186298
ENSG00000122965	ENSG00000136045
ENSG00000122965	ENSG00000183495
ENSG00000122965	ENSG00000136021
ENSG00000122965	ENSG00000111445
ENSG00000122965	ENSG00000139719
ENSG00000122965	ENSG00000110931
ENSG00000122965	ENSG00000247077
ENSG00000122965	ENSG00000110801
ENSG00000122965	ENSG00000132341
ENSG00000122965	ENSG00000075188
ENSG00000122965	ENSG00000184445
ENSG00000122965	ENSG00000157837
ENSG00000122965	ENSG00000110871
ENSG00000122965	ENSG00000090615
ENSG00000169727	ENSG00000169718
ENSG00000169727	ENSG00000187531
ENSG00000169727	ENSG00000182446
ENSG00000169727	ENSG00000169696
ENSG00000169727	ENSG00000169689
ENSG00000169727	ENSG00000169738
ENSG00000169727	ENSG00000141522
ENSG00000169727	ENSG00000204237
ENSG00000169727	ENSG00000181396
ENSG00000169727	ENSG00000141568
ENSG00000169727	ENSG00000141552
ENSG00000169727	ENSG00000185359
ENSG00000169727	ENSG00000169733
ENSG00000169727	ENSG00000141564
ENSG00000169727	ENSG00000141551
ENSG00000169727	ENSG00000183684
ENSG00000169727	ENSG00000183010
ENSG00000169727	ENSG00000169660
ENSG00000169727	ENSG00000141562
ENSG00000169727	ENSG00000141580
ENSG00000169727	ENSG00000169683
ENSG00000169727	ENSG00000141543
ENSG00000169727	ENSG00000185504
ENSG00000169727	ENSG00000185813
ENSG00000169727	ENSG00000185298
ENSG00000169727	ENSG00000183048
ENSG00000169727	ENSG00000262814
ENSG00000169727	ENSG00000167302
ENSG00000169727	ENSG00000197063
ENSG00000169727	ENSG00000141577
ENSG00000169727	ENSG00000178927
ENSG00000169727	ENSG00000141560
ENSG00000169727	ENSG00000175866
ENSG00000169727	ENSG00000055483
ENSG00000169727	ENSG00000185624
ENSG00000169727	ENSG00000214087
ENSG00000169727	ENSG00000141556
ENSG00000169727	ENSG00000176155
ENSG00000169727	ENSG00000225663
ENSG00000169727	ENSG00000171302
ENSG00000169727	ENSG00000181523
ENSG00000169727	ENSG00000175931
ENSG00000169727	ENSG00000181045
ENSG00000169727	ENSG00000176108
ENSG00000169727	ENSG00000141542
ENSG00000169727	ENSG00000169750
ENSG00000169727	ENSG00000181038
ENSG00000169727	ENSG00000167363
ENSG00000169727	ENSG00000167900
ENSG00000169727	ENSG00000108639
ENSG00000169727	ENSG00000224877
ENSG00000169727	ENSG00000184640
ENSG00000169727	ENSG00000087157
ENSG00000169727	ENSG00000167881
ENSG00000169727	ENSG00000187775
ENSG00000169727	ENSG00000167863
ENSG00000169727	ENSG00000132471
ENSG00000169727	ENSG00000089685
ENSG00000169727	ENSG00000161526
ENSG00000169727	ENSG00000173818
ENSG00000169727	ENSG00000167291
ENSG00000169727	ENSG00000173821
ENSG00000169727	ENSG00000161542
ENSG00000169727	ENSG00000189159
ENSG00000169727	ENSG00000167862
ENSG00000169727	ENSG00000108669
ENSG00000169727	ENSG00000182473
ENSG00000169727	ENSG00000108469
ENSG00000169727	ENSG00000167280
ENSG00000169727	ENSG00000182173
ENSG00000169660	ENSG00000141551
ENSG00000169660	ENSG00000141568
ENSG00000169660	ENSG00000181396
ENSG00000169660	ENSG00000169738
ENSG00000169660	ENSG00000178927
ENSG00000169660	ENSG00000169696
ENSG00000169660	ENSG00000187531
ENSG00000169660	ENSG00000262814
ENSG00000169660	ENSG00000169718
ENSG00000169660	ENSG00000185504
ENSG00000169660	ENSG00000141580
ENSG00000169660	ENSG00000169733
ENSG00000169660	ENSG00000141562
ENSG00000169660	ENSG00000141522
ENSG00000169660	ENSG00000141552
ENSG00000169660	ENSG00000169683
ENSG00000169660	ENSG00000141556
ENSG00000169660	ENSG00000183684
ENSG00000169660	ENSG00000169689
ENSG00000169660	ENSG00000185359
ENSG00000169660	ENSG00000204237
ENSG00000169660	ENSG00000171302
ENSG00000169660	ENSG00000197063
ENSG00000169660	ENSG00000141543
ENSG00000169660	ENSG00000141564
ENSG00000169660	ENSG00000183010
ENSG00000169660	ENSG00000183048
ENSG00000169660	ENSG00000176155
ENSG00000169660	ENSG00000185624
ENSG00000169660	ENSG00000167291
ENSG00000169660	ENSG00000167302
ENSG00000169660	ENSG00000141542
ENSG00000169660	ENSG00000141560
ENSG00000169660	ENSG00000182446
ENSG00000169660	ENSG00000185813
ENSG00000169660	ENSG00000175866
ENSG00000169660	ENSG00000169750
ENSG00000169660	ENSG00000185298
ENSG00000169660	ENSG00000214087
ENSG00000169660	ENSG00000108639
ENSG00000169660	ENSG00000225663
ENSG00000169660	ENSG00000141577
ENSG00000169660	ENSG00000181523
ENSG00000169660	ENSG00000055483
ENSG00000169660	ENSG00000087157
ENSG00000169660	ENSG00000167363
ENSG00000169660	ENSG00000224877
ENSG00000169660	ENSG00000167863
ENSG00000169660	ENSG00000181045
ENSG00000169660	ENSG00000175931
ENSG00000169660	ENSG00000173818
ENSG00000169660	ENSG00000161526
ENSG00000169660	ENSG00000172809
ENSG00000169660	ENSG00000167280
ENSG00000169660	ENSG00000176108
ENSG00000169660	ENSG00000167862
ENSG00000169660	ENSG00000132475
ENSG00000169660	ENSG00000182173
ENSG00000169660	ENSG00000167881
ENSG00000169660	ENSG00000181038
ENSG00000169660	ENSG00000108669
ENSG00000141580	ENSG00000169718
ENSG00000141580	ENSG00000141568
ENSG00000141580	ENSG00000141551
ENSG00000141580	ENSG00000197063
ENSG00000141580	ENSG00000141542
ENSG00000141580	ENSG00000181396
ENSG00000141580	ENSG00000141562
ENSG00000141580	ENSG00000141556
ENSG00000141580	ENSG00000169689
ENSG00000141580	ENSG00000141552
ENSG00000141580	ENSG00000183684
ENSG00000141580	ENSG00000187531
ENSG00000141580	ENSG00000185504
ENSG00000141580	ENSG00000178927
ENSG00000141580	ENSG00000141564
ENSG00000141580	ENSG00000141522
ENSG00000141580	ENSG00000169696
ENSG00000141580	ENSG00000169683
ENSG00000141580	ENSG00000183010
ENSG00000141580	ENSG00000171302
ENSG00000141580	ENSG00000169733
ENSG00000141580	ENSG00000167363
ENSG00000141580	ENSG00000181523
ENSG00000141580	ENSG00000182446
ENSG00000141580	ENSG00000169738
ENSG00000141580	ENSG00000176155
ENSG00000141580	ENSG00000141543
ENSG00000141580	ENSG00000108639
ENSG00000141580	ENSG00000141560
ENSG00000141580	ENSG00000183048
ENSG00000141580	ENSG00000185359
ENSG00000141580	ENSG00000175931
ENSG00000141580	ENSG00000204237
ENSG00000141580	ENSG00000055483
ENSG00000141580	ENSG00000176108
ENSG00000141580	ENSG00000167291
ENSG00000141580	ENSG00000225663
ENSG00000141580	ENSG00000185624
ENSG00000141580	ENSG00000185298
ENSG00000141580	ENSG00000175866
ENSG00000141580	ENSG00000132475
ENSG00000141580	ENSG00000167280
ENSG00000141580	ENSG00000262814
ENSG00000141580	ENSG00000185813
ENSG00000141580	ENSG00000108669
ENSG00000141580	ENSG00000161526
ENSG00000141580	ENSG00000173818
ENSG00000141580	ENSG00000167862
ENSG00000141580	ENSG00000181045
ENSG00000141580	ENSG00000141577
ENSG00000141580	ENSG00000214087
ENSG00000141580	ENSG00000187775
ENSG00000141580	ENSG00000224877
ENSG00000141580	ENSG00000169750
ENSG00000141580	ENSG00000182473
ENSG00000141580	ENSG00000161542
ENSG00000141580	ENSG00000172809
ENSG00000141580	ENSG00000167302
ENSG00000141580	ENSG00000132471
ENSG00000141580	ENSG00000182173
ENSG00000185298	ENSG00000204237
ENSG00000185298	ENSG00000183684
ENSG00000185298	ENSG00000183048
ENSG00000185298	ENSG00000262814
ENSG00000185298	ENSG00000141577
ENSG00000185298	ENSG00000185504
ENSG00000185298	ENSG00000187531
ENSG00000185298	ENSG00000169689
ENSG00000185298	ENSG00000167302
ENSG00000185298	ENSG00000182446
ENSG00000185298	ENSG00000169718
ENSG00000185298	ENSG00000141522
ENSG00000185298	ENSG00000169683
ENSG00000185298	ENSG00000185813
ENSG00000185298	ENSG00000141543
ENSG00000185298	ENSG00000181396
ENSG00000185298	ENSG00000185624
ENSG00000185298	ENSG00000224877
ENSG00000185298	ENSG00000141551
ENSG00000185298	ENSG00000087157
ENSG00000185298	ENSG00000185359
ENSG00000185298	ENSG00000169696
ENSG00000185298	ENSG00000183010
ENSG00000185298	ENSG00000214087
ENSG00000185298	ENSG00000141552
ENSG00000185298	ENSG00000181523
ENSG00000185298	ENSG00000055483
ENSG00000185298	ENSG00000171302
ENSG00000185298	ENSG00000197063
ENSG00000185298	ENSG00000169738
ENSG00000185298	ENSG00000141564
ENSG00000185298	ENSG00000070495
ENSG00000185298	ENSG00000176108
ENSG00000185298	ENSG00000108639
ENSG00000185298	ENSG00000175866
ENSG00000185298	ENSG00000178927
ENSG00000185298	ENSG00000161526
ENSG00000185298	ENSG00000167291
ENSG00000185298	ENSG00000141562
ENSG00000185298	ENSG00000141568
ENSG00000185298	ENSG00000173818
ENSG00000185298	ENSG00000167863
ENSG00000185298	ENSG00000167881
ENSG00000185298	ENSG00000175931
ENSG00000185298	ENSG00000225663
ENSG00000185298	ENSG00000181045
ENSG00000185298	ENSG00000181038
ENSG00000185298	ENSG00000169733
ENSG00000185298	ENSG00000141560
ENSG00000185298	ENSG00000167363
ENSG00000185298	ENSG00000176155
ENSG00000185298	ENSG00000169750
ENSG00000185298	ENSG00000167862
ENSG00000185298	ENSG00000187775
ENSG00000185298	ENSG00000078687
ENSG00000185298	ENSG00000125450
ENSG00000185298	ENSG00000141542
ENSG00000185298	ENSG00000108669
ENSG00000185298	ENSG00000172809
ENSG00000185298	ENSG00000108469
ENSG00000185298	ENSG00000180901
ENSG00000141560	ENSG00000167363
ENSG00000141560	ENSG00000141522
ENSG00000141560	ENSG00000141568
ENSG00000141560	ENSG00000169738
ENSG00000141560	ENSG00000181396
ENSG00000141560	ENSG00000141551
ENSG00000141560	ENSG00000169718
ENSG00000141560	ENSG00000169689
ENSG00000141560	ENSG00000141562
ENSG00000141560	ENSG00000141542
ENSG00000141560	ENSG00000169683
ENSG00000141560	ENSG00000185359
ENSG00000141560	ENSG00000176155
ENSG00000141560	ENSG00000187531
ENSG00000141560	ENSG00000169733
ENSG00000141560	ENSG00000175866
ENSG00000141560	ENSG00000167302
ENSG00000141560	ENSG00000169696
ENSG00000141560	ENSG00000262814
ENSG00000141560	ENSG00000183684
ENSG00000141560	ENSG00000185813
ENSG00000141560	ENSG00000108669
ENSG00000141560	ENSG00000141552
ENSG00000141560	ENSG00000178927
ENSG00000141560	ENSG00000183048
ENSG00000141560	ENSG00000141556
ENSG00000141560	ENSG00000185504
ENSG00000141560	ENSG00000182446
ENSG00000141560	ENSG00000181523
ENSG00000141560	ENSG00000141543
ENSG00000141560	ENSG00000141564
ENSG00000141560	ENSG00000204237
ENSG00000141560	ENSG00000171302
ENSG00000141560	ENSG00000108639
ENSG00000141560	ENSG00000197063
ENSG00000141560	ENSG00000214087
ENSG00000141560	ENSG00000141577
ENSG00000141560	ENSG00000183010
ENSG00000141560	ENSG00000184640
ENSG00000141560	ENSG00000187775
ENSG00000141560	ENSG00000181045
ENSG00000141560	ENSG00000181038
ENSG00000141560	ENSG00000185624
ENSG00000141560	ENSG00000167900
ENSG00000141560	ENSG00000225663
ENSG00000141560	ENSG00000169750
ENSG00000076248	ENSG00000123064
ENSG00000076248	ENSG00000177192
ENSG00000076248	ENSG00000075856
ENSG00000076248	ENSG00000136045
ENSG00000076248	ENSG00000111300
ENSG00000076248	ENSG00000196510
ENSG00000076248	ENSG00000135093
ENSG00000076248	ENSG00000151148
ENSG00000076248	ENSG00000183495
ENSG00000076248	ENSG00000139436
ENSG00000076248	ENSG00000247077
ENSG00000076248	ENSG00000111011
ENSG00000076248	ENSG00000111707
ENSG00000076248	ENSG00000111737
ENSG00000076248	ENSG00000111231
ENSG00000076248	ENSG00000132341
ENSG00000076248	ENSG00000089022
ENSG00000076248	ENSG00000111237
ENSG00000076248	ENSG00000089234
ENSG00000076248	ENSG00000157895
ENSG00000076248	ENSG00000110871
ENSG00000076248	ENSG00000186298
ENSG00000076248	ENSG00000184445
ENSG00000076248	ENSG00000173064
ENSG00000076248	ENSG00000075188
ENSG00000076248	ENSG00000111361
ENSG00000076248	ENSG00000179295
ENSG00000076248	ENSG00000089154
ENSG00000076248	ENSG00000136021
ENSG00000076248	ENSG00000204842
ENSG00000108469	ENSG00000161526
ENSG00000108469	ENSG00000167881
ENSG00000108469	ENSG00000182173
ENSG00000108469	ENSG00000182473
ENSG00000108469	ENSG00000132471
ENSG00000108469	ENSG00000125450
ENSG00000108469	ENSG00000189159
ENSG00000108469	ENSG00000167863
ENSG00000108469	ENSG00000188612
ENSG00000108469	ENSG00000132475
ENSG00000108469	ENSG00000175931
ENSG00000108469	ENSG00000167862
ENSG00000108469	ENSG00000180901
ENSG00000108469	ENSG00000161542
ENSG00000108469	ENSG00000161533
ENSG00000108469	ENSG00000055483
ENSG00000108469	ENSG00000181038
ENSG00000108469	ENSG00000141564
ENSG00000108469	ENSG00000167302
ENSG00000108469	ENSG00000141577
ENSG00000108469	ENSG00000171302
ENSG00000108469	ENSG00000078687
ENSG00000108469	ENSG00000108639
ENSG00000108469	ENSG00000087157
ENSG00000108469	ENSG00000176108
ENSG00000108469	ENSG00000187531
ENSG00000108469	ENSG00000178927
ENSG00000108469	ENSG00000169718
ENSG00000108469	ENSG00000169696
ENSG00000108469	ENSG00000167291
ENSG00000108469	ENSG00000204237
ENSG00000108469	ENSG00000108669
ENSG00000108469	ENSG00000167280
ENSG00000108469	ENSG00000187775
ENSG00000108469	ENSG00000089685
ENSG00000132109	ENSG00000070047
ENSG00000132109	ENSG00000236287
ENSG00000132109	ENSG00000183020
ENSG00000132109	ENSG00000184281
ENSG00000132109	ENSG00000023191
ENSG00000132109	ENSG00000132286
ENSG00000132109	ENSG00000110768
ENSG00000132109	ENSG00000166471
ENSG00000132109	ENSG00000205531
ENSG00000132109	ENSG00000205339
ENSG00000132109	ENSG00000110619
ENSG00000132109	ENSG00000158042
ENSG00000132109	ENSG00000110713
ENSG00000132109	ENSG00000177542
ENSG00000132109	ENSG00000177105
ENSG00000132109	ENSG00000177963
ENSG00000132109	ENSG00000198730
ENSG00000132109	ENSG00000110651
ENSG00000132109	ENSG00000167325
ENSG00000132109	ENSG00000005801
ENSG00000132109	ENSG00000142082
ENSG00000132109	ENSG00000129084
ENSG00000132109	ENSG00000148943
ENSG00000132109	ENSG00000166788
ENSG00000132109	ENSG00000148950
ENSG00000132109	ENSG00000152219
ENSG00000132109	ENSG00000182208
ENSG00000132109	ENSG00000110756
ENSG00000132109	ENSG00000129083
ENSG00000132109	ENSG00000170242
ENSG00000132109	ENSG00000175348
ENSG00000132109	ENSG00000166333
ENSG00000132109	ENSG00000074319
ENSG00000132109	ENSG00000132275
ENSG00000132109	ENSG00000051009
ENSG00000132109	ENSG00000185627
ENSG00000132109	ENSG00000078902
ENSG00000132109	ENSG00000177225
ENSG00000132109	ENSG00000148925
ENSG00000132109	ENSG00000166441
ENSG00000132109	ENSG00000011405
ENSG00000132109	ENSG00000166452
ENSG00000132109	ENSG00000121621
ENSG00000132109	ENSG00000169519
ENSG00000132109	ENSG00000175390
ENSG00000132109	ENSG00000148985
ENSG00000132109	ENSG00000110696
ENSG00000132109	ENSG00000132254
ENSG00000132109	ENSG00000166337
ENSG00000132109	ENSG00000185238
ENSG00000132109	ENSG00000179119
ENSG00000132109	ENSG00000177951
ENSG00000135093	ENSG00000111231
ENSG00000135093	ENSG00000075856
ENSG00000135093	ENSG00000139436
ENSG00000135093	ENSG00000089234
ENSG00000135093	ENSG00000136045
ENSG00000135093	ENSG00000179295
ENSG00000135093	ENSG00000204842
ENSG00000135093	ENSG00000173064
ENSG00000135093	ENSG00000151148
ENSG00000135093	ENSG00000111445
ENSG00000135093	ENSG00000196510
ENSG00000135093	ENSG00000089022
ENSG00000135093	ENSG00000186298
ENSG00000135093	ENSG00000111237
ENSG00000135093	ENSG00000136021
ENSG00000135093	ENSG00000247077
ENSG00000135093	ENSG00000111707
ENSG00000135093	ENSG00000135108
ENSG00000135093	ENSG00000111229
ENSG00000135093	ENSG00000111361
ENSG00000135093	ENSG00000177084
ENSG00000135093	ENSG00000111011
ENSG00000135093	ENSG00000139726
ENSG00000135093	ENSG00000111300
ENSG00000135093	ENSG00000111786
ENSG00000135093	ENSG00000139719
ENSG00000135093	ENSG00000022840
ENSG00000135093	ENSG00000086598
ENSG00000135093	ENSG00000110801
ENSG00000135093	ENSG00000089053
ENSG00000135093	ENSG00000111737
ENSG00000135093	ENSG00000110931
ENSG00000135093	ENSG00000120805
ENSG00000135093	ENSG00000132341
ENSG00000135093	ENSG00000157837
ENSG00000135093	ENSG00000177169
ENSG00000135093	ENSG00000170633
ENSG00000135093	ENSG00000179195
ENSG00000135093	ENSG00000184047
ENSG00000135093	ENSG00000183495
ENSG00000174915	ENSG00000205531
ENSG00000174915	ENSG00000078902
ENSG00000174915	ENSG00000177963
ENSG00000174915	ENSG00000099849
ENSG00000174915	ENSG00000070047
ENSG00000174915	ENSG00000166471
ENSG00000174915	ENSG00000023191
ENSG00000174915	ENSG00000177951
ENSG00000174915	ENSG00000184281
ENSG00000174915	ENSG00000182208
ENSG00000174915	ENSG00000177225
ENSG00000174915	ENSG00000166441
ENSG00000174915	ENSG00000109911
ENSG00000174915	ENSG00000167325
ENSG00000174915	ENSG00000185627
ENSG00000174915	ENSG00000074319
ENSG00000174915	ENSG00000174775
ENSG00000174915	ENSG00000110713
ENSG00000174915	ENSG00000198730
ENSG00000174915	ENSG00000110768
ENSG00000174915	ENSG00000011405
ENSG00000174915	ENSG00000175348
ENSG00000174915	ENSG00000183020
ENSG00000174915	ENSG00000132254
ENSG00000174915	ENSG00000142082
ENSG00000174915	ENSG00000177542
ENSG00000174915	ENSG00000177600
ENSG00000174915	ENSG00000184363
ENSG00000174915	ENSG00000129084
ENSG00000174915	ENSG00000177106
ENSG00000174915	ENSG00000132286
ENSG00000174915	ENSG00000121621
ENSG00000174915	ENSG00000005801
ENSG00000174915	ENSG00000205339
ENSG00000174915	ENSG00000148950
ENSG00000177169	ENSG00000075856
ENSG00000177169	ENSG00000183495
ENSG00000177169	ENSG00000177192
ENSG00000177169	ENSG00000123064
ENSG00000177169	ENSG00000247077
ENSG00000177169	ENSG00000089053
ENSG00000177169	ENSG00000111737
ENSG00000177169	ENSG00000176915
ENSG00000177169	ENSG00000111445
ENSG00000177169	ENSG00000089234
ENSG00000177169	ENSG00000173064
ENSG00000177169	ENSG00000177084
ENSG00000177169	ENSG00000150990
ENSG00000177169	ENSG00000111786
ENSG00000177169	ENSG00000111364
ENSG00000177169	ENSG00000136045
ENSG00000177169	ENSG00000089154
ENSG00000177169	ENSG00000089022
ENSG00000177169	ENSG00000204842
ENSG00000177169	ENSG00000132341
ENSG00000177169	ENSG00000157837
ENSG00000177169	ENSG00000183955
ENSG00000177169	ENSG00000170633
ENSG00000177169	ENSG00000111229
ENSG00000177169	ENSG00000110801
ENSG00000177169	ENSG00000179295
ENSG00000177169	ENSG00000086598
ENSG00000177169	ENSG00000111361
ENSG00000177169	ENSG00000111011
ENSG00000177169	ENSG00000139697
ENSG00000177169	ENSG00000110931
ENSG00000177169	ENSG00000090615
ENSG00000139726	ENSG00000111737
ENSG00000139726	ENSG00000111786
ENSG00000139726	ENSG00000110801
ENSG00000139726	ENSG00000111361
ENSG00000139726	ENSG00000086598
ENSG00000139726	ENSG00000184047
ENSG00000139726	ENSG00000111011
ENSG00000139726	ENSG00000111358
ENSG00000139726	ENSG00000170633
ENSG00000139726	ENSG00000022840
ENSG00000139726	ENSG00000184445
ENSG00000139726	ENSG00000157837
ENSG00000139726	ENSG00000111445
ENSG00000139726	ENSG00000089053
ENSG00000139726	ENSG00000111707
ENSG00000139726	ENSG00000139719
ENSG00000139726	ENSG00000110871
ENSG00000139726	ENSG00000075856
ENSG00000139726	ENSG00000151148
ENSG00000139726	ENSG00000183495
ENSG00000139726	ENSG00000139697
ENSG00000139726	ENSG00000089154
ENSG00000139726	ENSG00000179195
ENSG00000139726	ENSG00000135108
ENSG00000139726	ENSG00000139436
ENSG00000139726	ENSG00000111364
ENSG00000139726	ENSG00000177084
ENSG00000139726	ENSG00000204842
ENSG00000139726	ENSG00000157895
ENSG00000139726	ENSG00000136021
ENSG00000139726	ENSG00000150990
ENSG00000139726	ENSG00000247077
ENSG00000139726	ENSG00000177192
ENSG00000139726	ENSG00000123064
ENSG00000139726	ENSG00000173064
ENSG00000139726	ENSG00000183955
ENSG00000139726	ENSG00000111229
ENSG00000139726	ENSG00000110931
ENSG00000139726	ENSG00000196510
ENSG00000139726	ENSG00000186298
ENSG00000139726	ENSG00000176915
ENSG00000139726	ENSG00000089022
ENSG00000180921	ENSG00000185730
ENSG00000180921	ENSG00000196378
ENSG00000180921	ENSG00000183309
ENSG00000180921	ENSG00000203499
ENSG00000180921	ENSG00000261236
ENSG00000180921	ENSG00000014164
ENSG00000180921	ENSG00000185122
ENSG00000180921	ENSG00000185803
ENSG00000180921	ENSG00000104524
ENSG00000180921	ENSG00000182307
ENSG00000180921	ENSG00000179832
ENSG00000180921	ENSG00000170619
ENSG00000180921	ENSG00000181638
ENSG00000180921	ENSG00000180900
ENSG00000180921	ENSG00000235173
ENSG00000180921	ENSG00000197363
ENSG00000180921	ENSG00000179632
ENSG00000180921	ENSG00000179526
ENSG00000180921	ENSG00000181135
ENSG00000180921	ENSG00000198169
ENSG00000180921	ENSG00000160972
ENSG00000180921	ENSG00000170631
ENSG00000180921	ENSG00000179091
ENSG00000180921	ENSG00000197858
ENSG00000180921	ENSG00000196150
ENSG00000180921	ENSG00000179886
ENSG00000180921	ENSG00000167632
ENSG00000180921	ENSG00000171045
ENSG00000180921	ENSG00000160959
ENSG00000180921	ENSG00000147799
ENSG00000180921	ENSG00000167702
ENSG00000180921	ENSG00000184428
ENSG00000180921	ENSG00000160957
ENSG00000180921	ENSG00000169398
ENSG00000180921	ENSG00000182325
ENSG00000180921	ENSG00000104472
ENSG00000180921	ENSG00000187954
ENSG00000180921	ENSG00000160949
ENSG00000180921	ENSG00000123908
ENSG00000180921	ENSG00000158106
ENSG00000180921	ENSG00000213563
ENSG00000180921	ENSG00000160948
ENSG00000180921	ENSG00000178209
ENSG00000180921	ENSG00000185000
ENSG00000180921	ENSG00000071894
ENSG00000180921	ENSG00000161016
ENSG00000180921	ENSG00000250571
ENSG00000180921	ENSG00000178814
ENSG00000180921	ENSG00000104529
ENSG00000180921	ENSG00000173137
ENSG00000180921	ENSG00000130193
ENSG00000180921	ENSG00000104522
ENSG00000139719	ENSG00000111364
ENSG00000139719	ENSG00000111737
ENSG00000139719	ENSG00000135108
ENSG00000139719	ENSG00000086598
ENSG00000139719	ENSG00000184445
ENSG00000139719	ENSG00000111358
ENSG00000139719	ENSG00000184047
ENSG00000139719	ENSG00000089154
ENSG00000139719	ENSG00000089234
ENSG00000139719	ENSG00000111361
ENSG00000139719	ENSG00000179195
ENSG00000139719	ENSG00000157895
ENSG00000139719	ENSG00000111229
ENSG00000139719	ENSG00000177192
ENSG00000139719	ENSG00000139436
ENSG00000139719	ENSG00000150990
ENSG00000139719	ENSG00000139697
ENSG00000139719	ENSG00000183495
ENSG00000139719	ENSG00000111445
ENSG00000139719	ENSG00000132341
ENSG00000139719	ENSG00000204842
ENSG00000139719	ENSG00000111707
ENSG00000139719	ENSG00000111011
ENSG00000139719	ENSG00000110931
ENSG00000139719	ENSG00000111237
ENSG00000139719	ENSG00000022840
ENSG00000139719	ENSG00000110801
ENSG00000139719	ENSG00000177084
ENSG00000139719	ENSG00000111231
ENSG00000139719	ENSG00000173064
ENSG00000139719	ENSG00000136045
ENSG00000139719	ENSG00000183955
ENSG00000139719	ENSG00000170633
ENSG00000139719	ENSG00000157837
ENSG00000139719	ENSG00000120805
ENSG00000173064	ENSG00000089234
ENSG00000173064	ENSG00000111300
ENSG00000173064	ENSG00000075856
ENSG00000173064	ENSG00000204842
ENSG00000173064	ENSG00000196510
ENSG00000173064	ENSG00000089022
ENSG00000173064	ENSG00000111229
ENSG00000173064	ENSG00000186298
ENSG00000173064	ENSG00000111231
ENSG00000173064	ENSG00000183495
ENSG00000173064	ENSG00000111237
ENSG00000173064	ENSG00000179295
ENSG00000173064	ENSG00000123064
ENSG00000173064	ENSG00000136045
ENSG00000173064	ENSG00000132341
ENSG00000173064	ENSG00000136021
ENSG00000173064	ENSG00000177084
ENSG00000173064	ENSG00000184445
ENSG00000173064	ENSG00000177192
ENSG00000173064	ENSG00000089154
ENSG00000173064	ENSG00000089248
ENSG00000173064	ENSG00000022840
ENSG00000173064	ENSG00000151148
ENSG00000173064	ENSG00000111737
ENSG00000173064	ENSG00000139436
ENSG00000173064	ENSG00000090615
ENSG00000173064	ENSG00000183955
ENSG00000173064	ENSG00000176915
ENSG00000173064	ENSG00000170633
ENSG00000173064	ENSG00000120805
ENSG00000173064	ENSG00000111361
ENSG00000173064	ENSG00000157837
ENSG00000173064	ENSG00000179195
ENSG00000173064	ENSG00000111786
ENSG00000173064	ENSG00000111707
ENSG00000173064	ENSG00000135108
ENSG00000173064	ENSG00000111364
ENSG00000173064	ENSG00000075188
ENSG00000173064	ENSG00000247077
ENSG00000173064	ENSG00000111445
ENSG00000173064	ENSG00000111011
ENSG00000173064	ENSG00000150990
ENSG00000173064	ENSG00000157895
ENSG00000224877	ENSG00000141577
ENSG00000224877	ENSG00000204237
ENSG00000224877	ENSG00000141522
ENSG00000224877	ENSG00000167302
ENSG00000224877	ENSG00000183684
ENSG00000224877	ENSG00000185504
ENSG00000224877	ENSG00000169718
ENSG00000224877	ENSG00000182446
ENSG00000224877	ENSG00000183048
ENSG00000224877	ENSG00000262814
ENSG00000224877	ENSG00000171302
ENSG00000224877	ENSG00000141543
ENSG00000224877	ENSG00000187531
ENSG00000224877	ENSG00000176108
ENSG00000224877	ENSG00000169689
ENSG00000224877	ENSG00000141552
ENSG00000224877	ENSG00000175866
ENSG00000224877	ENSG00000141551
ENSG00000224877	ENSG00000087157
ENSG00000224877	ENSG00000055483
ENSG00000224877	ENSG00000181523
ENSG00000224877	ENSG00000141564
ENSG00000224877	ENSG00000214087
ENSG00000224877	ENSG00000141568
ENSG00000224877	ENSG00000225663
ENSG00000224877	ENSG00000169738
ENSG00000224877	ENSG00000181396
ENSG00000224877	ENSG00000182173
ENSG00000224877	ENSG00000167863
ENSG00000224877	ENSG00000169696
ENSG00000224877	ENSG00000181038
ENSG00000224877	ENSG00000182473
ENSG00000224877	ENSG00000108639
ENSG00000224877	ENSG00000185359
ENSG00000224877	ENSG00000161526
ENSG00000224877	ENSG00000180901
ENSG00000224877	ENSG00000167862
ENSG00000224877	ENSG00000141562
ENSG00000224877	ENSG00000178927
ENSG00000224877	ENSG00000175931
ENSG00000224877	ENSG00000108669
ENSG00000224877	ENSG00000167881
ENSG00000224877	ENSG00000125450
ENSG00000224877	ENSG00000161542
ENSG00000089053	ENSG00000111361
ENSG00000089053	ENSG00000157837
ENSG00000089053	ENSG00000110801
ENSG00000089053	ENSG00000111737
ENSG00000089053	ENSG00000111786
ENSG00000089053	ENSG00000184445
ENSG00000089053	ENSG00000170633
ENSG00000089053	ENSG00000111358
ENSG00000089053	ENSG00000110931
ENSG00000089053	ENSG00000111445
ENSG00000089053	ENSG00000184047
ENSG00000089053	ENSG00000150990
ENSG00000089053	ENSG00000135108
ENSG00000089053	ENSG00000086598
ENSG00000089053	ENSG00000139697
ENSG00000089053	ENSG00000111364
ENSG00000089053	ENSG00000022840
ENSG00000089053	ENSG00000075856
ENSG00000089053	ENSG00000136045
ENSG00000089053	ENSG00000089022
ENSG00000089053	ENSG00000151148
ENSG00000089053	ENSG00000089154
ENSG00000089053	ENSG00000139436
ENSG00000089053	ENSG00000157895
ENSG00000089053	ENSG00000110871
ENSG00000089053	ENSG00000247077
ENSG00000089053	ENSG00000196510
ENSG00000089053	ENSG00000183495
ENSG00000089053	ENSG00000111707
ENSG00000166483	ENSG00000051009
ENSG00000166483	ENSG00000198730
ENSG00000166483	ENSG00000133789
ENSG00000166483	ENSG00000184281
ENSG00000166483	ENSG00000070047
ENSG00000166483	ENSG00000185627
ENSG00000166483	ENSG00000166441
ENSG00000166483	ENSG00000205339
ENSG00000166483	ENSG00000110713
ENSG00000166483	ENSG00000167325
ENSG00000166483	ENSG00000132286
ENSG00000166483	ENSG00000023191
ENSG00000166483	ENSG00000148925
ENSG00000166483	ENSG00000183020
ENSG00000166483	ENSG00000166337
ENSG00000166483	ENSG00000166471
ENSG00000166483	ENSG00000074319
ENSG00000166483	ENSG00000175390
ENSG00000166483	ENSG00000205531
ENSG00000166483	ENSG00000197601
ENSG00000166483	ENSG00000129083
ENSG00000166483	ENSG00000158042
ENSG00000166483	ENSG00000170242
ENSG00000166483	ENSG00000132254
ENSG00000166483	ENSG00000166788
ENSG00000166483	ENSG00000177105
ENSG00000166483	ENSG00000175348
ENSG00000166483	ENSG00000132275
ENSG00000166483	ENSG00000110756
ENSG00000166483	ENSG00000110768
ENSG00000166483	ENSG00000129084
ENSG00000166483	ENSG00000177600
ENSG00000166483	ENSG00000110619
ENSG00000166483	ENSG00000166340
ENSG00000166483	ENSG00000148985
ENSG00000166483	ENSG00000142082
ENSG00000166483	ENSG00000169519
ENSG00000166483	ENSG00000166333
ENSG00000166483	ENSG00000179119
ENSG00000166483	ENSG00000174775
ENSG00000166483	ENSG00000078902
ENSG00000166483	ENSG00000182208
ENSG00000166483	ENSG00000110315
ENSG00000166483	ENSG00000110696
ENSG00000166483	ENSG00000236287
ENSG00000166483	ENSG00000177156
ENSG00000166483	ENSG00000177963
ENSG00000166483	ENSG00000148943
ENSG00000166483	ENSG00000011405
ENSG00000166483	ENSG00000121621
ENSG00000184281	ENSG00000070047
ENSG00000184281	ENSG00000132286
ENSG00000184281	ENSG00000023191
ENSG00000184281	ENSG00000051009
ENSG00000184281	ENSG00000198730
ENSG00000184281	ENSG00000183020
ENSG00000184281	ENSG00000205531
ENSG00000184281	ENSG00000185627
ENSG00000184281	ENSG00000074319
ENSG00000184281	ENSG00000158042
ENSG00000184281	ENSG00000177963
ENSG00000184281	ENSG00000166441
ENSG00000184281	ENSG00000179119
ENSG00000184281	ENSG00000167325
ENSG00000184281	ENSG00000110713
ENSG00000184281	ENSG00000142082
ENSG00000184281	ENSG00000078902
ENSG00000184281	ENSG00000170242
ENSG00000184281	ENSG00000205339
ENSG00000184281	ENSG00000133789
ENSG00000184281	ENSG00000182208
ENSG00000184281	ENSG00000166471
ENSG00000184281	ENSG00000177600
ENSG00000184281	ENSG00000177951
ENSG00000184281	ENSG00000175348
ENSG00000184281	ENSG00000177225
ENSG00000184281	ENSG00000005801
ENSG00000184281	ENSG00000110619
ENSG00000184281	ENSG00000110651
ENSG00000184281	ENSG00000236287
ENSG00000184281	ENSG00000110696
ENSG00000184281	ENSG00000177542
ENSG00000184281	ENSG00000099849
ENSG00000184281	ENSG00000166333
ENSG00000184281	ENSG00000110768
ENSG00000184281	ENSG00000174775
ENSG00000184281	ENSG00000148985
ENSG00000184281	ENSG00000110756
ENSG00000184281	ENSG00000110315
ENSG00000184281	ENSG00000166340
ENSG00000184281	ENSG00000129083
ENSG00000184281	ENSG00000175390
ENSG00000184281	ENSG00000177156
ENSG00000184281	ENSG00000177105
ENSG00000184281	ENSG00000011405
ENSG00000184281	ENSG00000129084
ENSG00000184281	ENSG00000132275
ENSG00000184281	ENSG00000166788
ENSG00000184281	ENSG00000132254
ENSG00000184281	ENSG00000169519
ENSG00000184281	ENSG00000197601
ENSG00000184281	ENSG00000177030
ENSG00000184281	ENSG00000177106
ENSG00000184281	ENSG00000166452
ENSG00000184281	ENSG00000148925
ENSG00000184281	ENSG00000184363
ENSG00000184281	ENSG00000177700
ENSG00000184281	ENSG00000166337
ENSG00000184281	ENSG00000121621
ENSG00000184281	ENSG00000109911
ENSG00000184281	ENSG00000148950
ENSG00000184281	ENSG00000152219
ENSG00000167900	ENSG00000089685
ENSG00000167900	ENSG00000108639
ENSG00000167900	ENSG00000055483
ENSG00000167900	ENSG00000141564
ENSG00000167900	ENSG00000187775
ENSG00000167900	ENSG00000175931
ENSG00000167900	ENSG00000087157
ENSG00000167900	ENSG00000078687
ENSG00000167900	ENSG00000171302
ENSG00000167900	ENSG00000181396
ENSG00000167900	ENSG00000169718
ENSG00000167900	ENSG00000108669
ENSG00000167900	ENSG00000176108
ENSG00000167900	ENSG00000181038
ENSG00000167900	ENSG00000141551
ENSG00000167900	ENSG00000167881
ENSG00000167900	ENSG00000161533
ENSG00000167900	ENSG00000182446
ENSG00000167900	ENSG00000172809
ENSG00000167900	ENSG00000184640
ENSG00000167900	ENSG00000262814
ENSG00000167900	ENSG00000183048
ENSG00000167900	ENSG00000169738
ENSG00000167900	ENSG00000070495
ENSG00000167900	ENSG00000161542
ENSG00000167900	ENSG00000182473
ENSG00000167900	ENSG00000204237
ENSG00000167900	ENSG00000141522
ENSG00000108639	ENSG00000171302
ENSG00000108639	ENSG00000055483
ENSG00000108639	ENSG00000175931
ENSG00000108639	ENSG00000087157
ENSG00000108639	ENSG00000089685
ENSG00000108639	ENSG00000184640
ENSG00000108639	ENSG00000141564
ENSG00000108639	ENSG00000108669
ENSG00000108639	ENSG00000187775
ENSG00000108639	ENSG00000167280
ENSG00000108639	ENSG00000181038
ENSG00000108639	ENSG00000172809
ENSG00000108639	ENSG00000078687
ENSG00000108639	ENSG00000182473
ENSG00000108639	ENSG00000181396
ENSG00000108639	ENSG00000141543
ENSG00000108639	ENSG00000181523
ENSG00000108639	ENSG00000204237
ENSG00000108639	ENSG00000167881
ENSG00000108639	ENSG00000161526
ENSG00000108639	ENSG00000141552
ENSG00000108639	ENSG00000167863
ENSG00000108639	ENSG00000141542
ENSG00000108639	ENSG00000141577
ENSG00000108639	ENSG00000167862
ENSG00000108639	ENSG00000183048
ENSG00000108639	ENSG00000262814
ENSG00000108639	ENSG00000161542
ENSG00000108639	ENSG00000183684
ENSG00000108639	ENSG00000183010
ENSG00000108639	ENSG00000132475
ENSG00000108639	ENSG00000169718
ENSG00000108639	ENSG00000185504
ENSG00000108639	ENSG00000141551
ENSG00000108639	ENSG00000070495
ENSG00000108639	ENSG00000182446
ENSG00000108639	ENSG00000176108
ENSG00000108639	ENSG00000141568
ENSG00000108639	ENSG00000185359
ENSG00000108639	ENSG00000167302
ENSG00000108639	ENSG00000187531
ENSG00000108639	ENSG00000132471
ENSG00000108639	ENSG00000141522
ENSG00000108639	ENSG00000173821
ENSG00000108639	ENSG00000185813
ENSG00000108639	ENSG00000161533
ENSG00000108639	ENSG00000169683
ENSG00000108639	ENSG00000169738
ENSG00000108639	ENSG00000182173
ENSG00000108639	ENSG00000141562
ENSG00000108639	ENSG00000178927
ENSG00000108639	ENSG00000167291
ENSG00000108639	ENSG00000169696
ENSG00000108639	ENSG00000188612
ENSG00000108639	ENSG00000175866
ENSG00000108639	ENSG00000169689
ENSG00000108639	ENSG00000169750
ENSG00000108639	ENSG00000189159
ENSG00000108639	ENSG00000167363
ENSG00000108639	ENSG00000185624
ENSG00000108639	ENSG00000180901
ENSG00000108639	ENSG00000173818
ENSG00000108639	ENSG00000176155
ENSG00000157895	ENSG00000196510
ENSG00000157895	ENSG00000022840
ENSG00000157895	ENSG00000150990
ENSG00000157895	ENSG00000111011
ENSG00000157895	ENSG00000157837
ENSG00000157895	ENSG00000170633
ENSG00000157895	ENSG00000111737
ENSG00000157895	ENSG00000111707
ENSG00000157895	ENSG00000110801
ENSG00000157895	ENSG00000111361
ENSG00000157895	ENSG00000139697
ENSG00000157895	ENSG00000110931
ENSG00000157895	ENSG00000111445
ENSG00000157895	ENSG00000075856
ENSG00000157895	ENSG00000111786
ENSG00000157895	ENSG00000111364
ENSG00000157895	ENSG00000089154
ENSG00000157895	ENSG00000177192
ENSG00000157895	ENSG00000123064
ENSG00000157895	ENSG00000179195
ENSG00000157895	ENSG00000184445
ENSG00000157895	ENSG00000111229
ENSG00000157895	ENSG00000110871
ENSG00000157895	ENSG00000247077
ENSG00000157895	ENSG00000132341
ENSG00000157895	ENSG00000089234
ENSG00000157895	ENSG00000111231
ENSG00000157895	ENSG00000111358
ENSG00000157895	ENSG00000136045
ENSG00000157895	ENSG00000204842
ENSG00000157895	ENSG00000089248
ENSG00000160948	ENSG00000179526
ENSG00000160948	ENSG00000185122
ENSG00000160948	ENSG00000071894
ENSG00000160948	ENSG00000014164
ENSG00000160948	ENSG00000170619
ENSG00000160948	ENSG00000179091
ENSG00000160948	ENSG00000179632
ENSG00000160948	ENSG00000170631
ENSG00000160948	ENSG00000187954
ENSG00000160948	ENSG00000183309
ENSG00000160948	ENSG00000197858
ENSG00000160948	ENSG00000182325
ENSG00000160948	ENSG00000160949
ENSG00000160948	ENSG00000179832
ENSG00000160948	ENSG00000173137
ENSG00000160948	ENSG00000185803
ENSG00000160948	ENSG00000181135
ENSG00000160948	ENSG00000261236
ENSG00000160948	ENSG00000197363
ENSG00000160948	ENSG00000169398
ENSG00000160948	ENSG00000185000
ENSG00000160948	ENSG00000171045
ENSG00000160948	ENSG00000104524
ENSG00000160948	ENSG00000182307
ENSG00000160948	ENSG00000235173
ENSG00000160948	ENSG00000167632
ENSG00000160948	ENSG00000160957
ENSG00000160948	ENSG00000160959
ENSG00000160948	ENSG00000104522
ENSG00000160948	ENSG00000104472
ENSG00000160948	ENSG00000196150
ENSG00000160948	ENSG00000198169
ENSG00000160948	ENSG00000185730
ENSG00000160948	ENSG00000180900
ENSG00000160948	ENSG00000213563
ENSG00000160948	ENSG00000196378
ENSG00000160948	ENSG00000161016
ENSG00000160948	ENSG00000147799
ENSG00000160948	ENSG00000203499
ENSG00000160948	ENSG00000179886
ENSG00000160948	ENSG00000123908
ENSG00000160948	ENSG00000250571
ENSG00000160948	ENSG00000160972
ENSG00000160948	ENSG00000167702
ENSG00000160948	ENSG00000178209
ENSG00000160948	ENSG00000158106
ENSG00000160948	ENSG00000181638
ENSG00000183048	ENSG00000204237
ENSG00000183048	ENSG00000262814
ENSG00000183048	ENSG00000185504
ENSG00000183048	ENSG00000182446
ENSG00000183048	ENSG00000141522
ENSG00000183048	ENSG00000183684
ENSG00000183048	ENSG00000169718
ENSG00000183048	ENSG00000141543
ENSG00000183048	ENSG00000141564
ENSG00000183048	ENSG00000141568
ENSG00000183048	ENSG00000141577
ENSG00000183048	ENSG00000181396
ENSG00000183048	ENSG00000185359
ENSG00000183048	ENSG00000187531
ENSG00000183048	ENSG00000169683
ENSG00000183048	ENSG00000169689
ENSG00000183048	ENSG00000169738
ENSG00000183048	ENSG00000185813
ENSG00000183048	ENSG00000197063
ENSG00000183048	ENSG00000181045
ENSG00000183048	ENSG00000169696
ENSG00000183048	ENSG00000176108
ENSG00000183048	ENSG00000141552
ENSG00000183048	ENSG00000141551
ENSG00000183048	ENSG00000167302
ENSG00000183048	ENSG00000214087
ENSG00000183048	ENSG00000181523
ENSG00000183048	ENSG00000169733
ENSG00000183048	ENSG00000185624
ENSG00000183048	ENSG00000087157
ENSG00000183048	ENSG00000171302
ENSG00000183048	ENSG00000141562
ENSG00000183048	ENSG00000183010
ENSG00000183048	ENSG00000176155
ENSG00000183048	ENSG00000169750
ENSG00000183048	ENSG00000178927
ENSG00000183048	ENSG00000167291
ENSG00000183048	ENSG00000175931
ENSG00000183048	ENSG00000181038
ENSG00000183048	ENSG00000167363
ENSG00000183048	ENSG00000173821
ENSG00000183048	ENSG00000175866
ENSG00000183048	ENSG00000141542
ENSG00000183048	ENSG00000055483
ENSG00000183048	ENSG00000225663
ENSG00000183048	ENSG00000187775
ENSG00000183048	ENSG00000173818
ENSG00000183048	ENSG00000141556
ENSG00000183048	ENSG00000167862
ENSG00000183048	ENSG00000167863
ENSG00000183048	ENSG00000125450
ENSG00000183048	ENSG00000167280
ENSG00000169696	ENSG00000169718
ENSG00000169696	ENSG00000169738
ENSG00000169696	ENSG00000187531
ENSG00000169696	ENSG00000141568
ENSG00000169696	ENSG00000169683
ENSG00000169696	ENSG00000141551
ENSG00000169696	ENSG00000204237
ENSG00000169696	ENSG00000262814
ENSG00000169696	ENSG00000181396
ENSG00000169696	ENSG00000169689
ENSG00000169696	ENSG00000183684
ENSG00000169696	ENSG00000169733
ENSG00000169696	ENSG00000185504
ENSG00000169696	ENSG00000185813
ENSG00000169696	ENSG00000182446
ENSG00000169696	ENSG00000183010
ENSG00000169696	ENSG00000167302
ENSG00000169696	ENSG00000185359
ENSG00000169696	ENSG00000141522
ENSG00000169696	ENSG00000141562
ENSG00000169696	ENSG00000197063
ENSG00000169696	ENSG00000176108
ENSG00000169696	ENSG00000141577
ENSG00000169696	ENSG00000141543
ENSG00000169696	ENSG00000176155
ENSG00000169696	ENSG00000141552
ENSG00000169696	ENSG00000141564
ENSG00000169696	ENSG00000185624
ENSG00000169696	ENSG00000169750
ENSG00000169696	ENSG00000178927
ENSG00000169696	ENSG00000171302
ENSG00000169696	ENSG00000055483
ENSG00000169696	ENSG00000214087
ENSG00000169696	ENSG00000181045
ENSG00000169696	ENSG00000167363
ENSG00000169696	ENSG00000141542
ENSG00000169696	ENSG00000141556
ENSG00000169696	ENSG00000181523
ENSG00000169696	ENSG00000175866
ENSG00000169696	ENSG00000167291
ENSG00000169696	ENSG00000225663
ENSG00000169696	ENSG00000161526
ENSG00000169696	ENSG00000132471
ENSG00000169696	ENSG00000167862
ENSG00000169696	ENSG00000181038
ENSG00000169696	ENSG00000175931
ENSG00000169696	ENSG00000187775
ENSG00000148943	ENSG00000152219
ENSG00000148943	ENSG00000169519
ENSG00000148943	ENSG00000132286
ENSG00000148943	ENSG00000110768
ENSG00000148943	ENSG00000179119
ENSG00000148943	ENSG00000198730
ENSG00000148943	ENSG00000129084
ENSG00000148943	ENSG00000074319
ENSG00000148943	ENSG00000185238
ENSG00000148943	ENSG00000011405
ENSG00000148943	ENSG00000121621
ENSG00000148943	ENSG00000148950
ENSG00000148943	ENSG00000132275
ENSG00000148943	ENSG00000110696
ENSG00000148943	ENSG00000167325
ENSG00000148943	ENSG00000129083
ENSG00000148943	ENSG00000236287
ENSG00000148943	ENSG00000148925
ENSG00000148943	ENSG00000166788
ENSG00000148943	ENSG00000205531
ENSG00000148943	ENSG00000142082
ENSG00000148943	ENSG00000109911
ENSG00000148943	ENSG00000197601
ENSG00000148943	ENSG00000185627
ENSG00000148943	ENSG00000070047
ENSG00000148943	ENSG00000183020
ENSG00000148943	ENSG00000110619
ENSG00000148943	ENSG00000166337
ENSG00000148943	ENSG00000166471
ENSG00000148943	ENSG00000148985
ENSG00000148943	ENSG00000175390
ENSG00000148943	ENSG00000177105
ENSG00000148943	ENSG00000005801
ENSG00000148943	ENSG00000133789
ENSG00000148943	ENSG00000110713
ENSG00000130193	ENSG00000158106
ENSG00000130193	ENSG00000235173
ENSG00000130193	ENSG00000179526
ENSG00000130193	ENSG00000170631
ENSG00000130193	ENSG00000203499
ENSG00000130193	ENSG00000196150
ENSG00000130193	ENSG00000179886
ENSG00000130193	ENSG00000181135
ENSG00000130193	ENSG00000147799
ENSG00000130193	ENSG00000179632
ENSG00000130193	ENSG00000261236
ENSG00000130193	ENSG00000185803
ENSG00000130193	ENSG00000173137
ENSG00000130193	ENSG00000185730
ENSG00000130193	ENSG00000071894
ENSG00000130193	ENSG00000183309
ENSG00000130193	ENSG00000182325
ENSG00000130193	ENSG00000179091
ENSG00000130193	ENSG00000014164
ENSG00000130193	ENSG00000160972
ENSG00000130193	ENSG00000170619
ENSG00000130193	ENSG00000185000
ENSG00000130193	ENSG00000185122
ENSG00000130193	ENSG00000171045
ENSG00000130193	ENSG00000234616
ENSG00000130193	ENSG00000181638
ENSG00000130193	ENSG00000178209
ENSG00000130193	ENSG00000196378
ENSG00000130193	ENSG00000197858
ENSG00000130193	ENSG00000184428
ENSG00000130193	ENSG00000104524
ENSG00000130193	ENSG00000187954
ENSG00000130193	ENSG00000104522
ENSG00000130193	ENSG00000160949
ENSG00000130193	ENSG00000180900
ENSG00000130193	ENSG00000161016
ENSG00000130193	ENSG00000179832
ENSG00000130193	ENSG00000169398
ENSG00000130193	ENSG00000182307
ENSG00000130193	ENSG00000250571
ENSG00000130193	ENSG00000123908
ENSG00000177963	ENSG00000177951
ENSG00000177963	ENSG00000070047
ENSG00000177963	ENSG00000023191
ENSG00000177963	ENSG00000078902
ENSG00000177963	ENSG00000205531
ENSG00000177963	ENSG00000185627
ENSG00000177963	ENSG00000142082
ENSG00000177963	ENSG00000177542
ENSG00000177963	ENSG00000167325
ENSG00000177963	ENSG00000158042
ENSG00000177963	ENSG00000110713
ENSG00000177963	ENSG00000174775
ENSG00000177963	ENSG00000183020
ENSG00000177963	ENSG00000177106
ENSG00000177963	ENSG00000177225
ENSG00000177963	ENSG00000099849
ENSG00000177963	ENSG00000166333
ENSG00000177963	ENSG00000110651
ENSG00000177963	ENSG00000182208
ENSG00000177963	ENSG00000177600
ENSG00000177963	ENSG00000074319
ENSG00000177963	ENSG00000177030
ENSG00000177963	ENSG00000198730
ENSG00000177963	ENSG00000170242
ENSG00000177963	ENSG00000166441
ENSG00000177963	ENSG00000177156
ENSG00000177963	ENSG00000110619
ENSG00000177963	ENSG00000051009
ENSG00000177963	ENSG00000132286
ENSG00000177963	ENSG00000166471
ENSG00000177963	ENSG00000132254
ENSG00000177963	ENSG00000236287
ENSG00000177963	ENSG00000132275
ENSG00000177963	ENSG00000166337
ENSG00000177963	ENSG00000177700
ENSG00000177963	ENSG00000148925
ENSG00000177963	ENSG00000205339
ENSG00000177963	ENSG00000148985
ENSG00000177963	ENSG00000110768
ENSG00000177963	ENSG00000175348
ENSG00000177963	ENSG00000177105
ENSG00000177963	ENSG00000185238
ENSG00000177963	ENSG00000166340
ENSG00000177963	ENSG00000110315
ENSG00000177963	ENSG00000184363
ENSG00000177963	ENSG00000133789
ENSG00000177963	ENSG00000005801
ENSG00000177963	ENSG00000110756
ENSG00000177963	ENSG00000166788
ENSG00000177963	ENSG00000110696
ENSG00000177963	ENSG00000121621
ENSG00000177963	ENSG00000152219
ENSG00000177963	ENSG00000175390
ENSG00000177963	ENSG00000011405
ENSG00000177963	ENSG00000179119
ENSG00000177963	ENSG00000166452
ENSG00000204842	ENSG00000089234
ENSG00000204842	ENSG00000075856
ENSG00000204842	ENSG00000089022
ENSG00000204842	ENSG00000111300
ENSG00000204842	ENSG00000247077
ENSG00000204842	ENSG00000022840
ENSG00000204842	ENSG00000123064
ENSG00000204842	ENSG00000179295
ENSG00000204842	ENSG00000139436
ENSG00000204842	ENSG00000136045
ENSG00000204842	ENSG00000110931
ENSG00000204842	ENSG00000196510
ENSG00000204842	ENSG00000111229
ENSG00000204842	ENSG00000135108
ENSG00000204842	ENSG00000111231
ENSG00000204842	ENSG00000089248
ENSG00000204842	ENSG00000111786
ENSG00000204842	ENSG00000183955
ENSG00000204842	ENSG00000136021
ENSG00000204842	ENSG00000179195
ENSG00000204842	ENSG00000177192
ENSG00000204842	ENSG00000183495
ENSG00000204842	ENSG00000075188
ENSG00000204842	ENSG00000132341
ENSG00000204842	ENSG00000089154
ENSG00000204842	ENSG00000186298
ENSG00000204842	ENSG00000157837
ENSG00000204842	ENSG00000151148
ENSG00000204842	ENSG00000177084
ENSG00000204842	ENSG00000111737
ENSG00000204842	ENSG00000150990
ENSG00000204842	ENSG00000110801
ENSG00000204842	ENSG00000120805
ENSG00000204842	ENSG00000111445
ENSG00000204842	ENSG00000111011
ENSG00000204842	ENSG00000111237
ENSG00000204842	ENSG00000090615
ENSG00000204842	ENSG00000110871
ENSG00000204842	ENSG00000111364
ENSG00000204842	ENSG00000110713
ENSG00000204842	ENSG00000086598
ENSG00000204842	ENSG00000170633
ENSG00000204842	ENSG00000111358
ENSG00000204842	ENSG00000111361
ENSG00000204842	ENSG00000110619
ENSG00000204842	ENSG00000176915
ENSG00000204842	ENSG00000184445
ENSG00000180900	ENSG00000014164
ENSG00000180900	ENSG00000185122
ENSG00000180900	ENSG00000179526
ENSG00000180900	ENSG00000183309
ENSG00000180900	ENSG00000182307
ENSG00000180900	ENSG00000179832
ENSG00000180900	ENSG00000170631
ENSG00000180900	ENSG00000261236
ENSG00000180900	ENSG00000179632
ENSG00000180900	ENSG00000179091
ENSG00000180900	ENSG00000173137
ENSG00000180900	ENSG00000170619
ENSG00000180900	ENSG00000196378
ENSG00000180900	ENSG00000185730
ENSG00000180900	ENSG00000185803
ENSG00000180900	ENSG00000179886
ENSG00000180900	ENSG00000184428
ENSG00000180900	ENSG00000160972
ENSG00000180900	ENSG00000197363
ENSG00000180900	ENSG00000196150
ENSG00000180900	ENSG00000161016
ENSG00000180900	ENSG00000181135
ENSG00000180900	ENSG00000169398
ENSG00000180900	ENSG00000171045
ENSG00000180900	ENSG00000167632
ENSG00000180900	ENSG00000198169
ENSG00000180900	ENSG00000197858
ENSG00000180900	ENSG00000071894
ENSG00000180900	ENSG00000104472
ENSG00000180900	ENSG00000187954
ENSG00000180900	ENSG00000123908
ENSG00000180900	ENSG00000104524
ENSG00000180900	ENSG00000235173
ENSG00000180900	ENSG00000104529
ENSG00000180900	ENSG00000250571
ENSG00000180900	ENSG00000147799
ENSG00000180900	ENSG00000178209
ENSG00000180900	ENSG00000182325
ENSG00000180900	ENSG00000203499
ENSG00000180900	ENSG00000158106
ENSG00000180900	ENSG00000178814
ENSG00000180900	ENSG00000185000
ENSG00000180900	ENSG00000167702
ENSG00000180900	ENSG00000160949
ENSG00000180900	ENSG00000213563
ENSG00000180900	ENSG00000160957
ENSG00000180900	ENSG00000181638
ENSG00000180900	ENSG00000104522
ENSG00000180900	ENSG00000160959
ENSG00000185627	ENSG00000205531
ENSG00000185627	ENSG00000023191
ENSG00000185627	ENSG00000078902
ENSG00000185627	ENSG00000177156
ENSG00000185627	ENSG00000070047
ENSG00000185627	ENSG00000074319
ENSG00000185627	ENSG00000051009
ENSG00000185627	ENSG00000198730
ENSG00000185627	ENSG00000110713
ENSG00000185627	ENSG00000183020
ENSG00000185627	ENSG00000142082
ENSG00000185627	ENSG00000177951
ENSG00000185627	ENSG00000132286
ENSG00000185627	ENSG00000177225
ENSG00000185627	ENSG00000110619
ENSG00000185627	ENSG00000177030
ENSG00000185627	ENSG00000110315
[truncated: 5,018 more rows]
