# Supplementary material for: k-core genes underpin structural features of breast cancer
Source: Sci Rep. 2021 Aug 11;11:16284. doi: 10.1038/s41598-021-95313-y (PMC8358063; doi:10.1038/s41598-021-95313-y)
Supplement: Supplementary file 1 — Supplementary Information. [file 41598_2021_95313_MOESM1_ESM.zip › 30_cores/30_core_luminalB.csv]

source	target
ENSG00000137714	ENSG00000166266
ENSG00000137714	ENSG00000150768
ENSG00000137714	ENSG00000149308
ENSG00000137714	ENSG00000168092
ENSG00000137714	ENSG00000180425
ENSG00000137714	ENSG00000150776
ENSG00000137714	ENSG00000086848
ENSG00000137714	ENSG00000086827
ENSG00000137714	ENSG00000149313
ENSG00000137714	ENSG00000182359
ENSG00000137714	ENSG00000204370
ENSG00000137714	ENSG00000178105
ENSG00000137714	ENSG00000150779
ENSG00000137714	ENSG00000188486
ENSG00000137714	ENSG00000196914
ENSG00000137714	ENSG00000137713
ENSG00000137714	ENSG00000149554
ENSG00000137714	ENSG00000110330
ENSG00000137714	ENSG00000150787
ENSG00000137714	ENSG00000167283
ENSG00000137714	ENSG00000149311
ENSG00000137714	ENSG00000048028
ENSG00000137714	ENSG00000196655
ENSG00000137714	ENSG00000154144
ENSG00000137714	ENSG00000076053
ENSG00000137714	ENSG00000120458
ENSG00000137714	ENSG00000150455
ENSG00000137714	ENSG00000167257
ENSG00000137714	ENSG00000182934
ENSG00000137714	ENSG00000137692
ENSG00000172375	ENSG00000172273
ENSG00000172375	ENSG00000188486
ENSG00000172375	ENSG00000109917
ENSG00000172375	ENSG00000186166
ENSG00000172375	ENSG00000110395
ENSG00000172375	ENSG00000172269
ENSG00000172375	ENSG00000095139
ENSG00000172375	ENSG00000196655
ENSG00000172375	ENSG00000150776
ENSG00000172375	ENSG00000118058
ENSG00000172375	ENSG00000086827
ENSG00000172375	ENSG00000256269
ENSG00000172375	ENSG00000168092
ENSG00000172375	ENSG00000204370
ENSG00000172375	ENSG00000149313
ENSG00000172375	ENSG00000137656
ENSG00000172375	ENSG00000110274
ENSG00000172375	ENSG00000160695
ENSG00000172375	ENSG00000150768
ENSG00000172375	ENSG00000110344
ENSG00000172375	ENSG00000166261
ENSG00000172375	ENSG00000197798
ENSG00000172375	ENSG00000167283
ENSG00000172375	ENSG00000150779
ENSG00000172375	ENSG00000048028
ENSG00000172375	ENSG00000166266
ENSG00000172375	ENSG00000149308
ENSG00000172375	ENSG00000255561
ENSG00000172375	ENSG00000110367
ENSG00000172375	ENSG00000166004
ENSG00000172375	ENSG00000150773
ENSG00000172375	ENSG00000186174
ENSG00000172375	ENSG00000173456
ENSG00000172375	ENSG00000178105
ENSG00000172375	ENSG00000196323
ENSG00000172375	ENSG00000076043
ENSG00000172375	ENSG00000154144
ENSG00000172375	ENSG00000182359
ENSG00000172375	ENSG00000137760
ENSG00000172375	ENSG00000167257
ENSG00000172375	ENSG00000118181
ENSG00000172375	ENSG00000150787
ENSG00000172375	ENSG00000196914
ENSG00000172375	ENSG00000180425
ENSG00000172375	ENSG00000149547
ENSG00000172375	ENSG00000118096
ENSG00000172375	ENSG00000137700
ENSG00000095139	ENSG00000110344
ENSG00000095139	ENSG00000256269
ENSG00000095139	ENSG00000172269
ENSG00000095139	ENSG00000167283
ENSG00000095139	ENSG00000086827
ENSG00000095139	ENSG00000137656
ENSG00000095139	ENSG00000134910
ENSG00000095139	ENSG00000168092
ENSG00000095139	ENSG00000182934
ENSG00000095139	ENSG00000118058
ENSG00000095139	ENSG00000160695
ENSG00000095139	ENSG00000172273
ENSG00000095139	ENSG00000166261
ENSG00000095139	ENSG00000167257
ENSG00000095139	ENSG00000166266
ENSG00000095139	ENSG00000196655
ENSG00000095139	ENSG00000150776
ENSG00000095139	ENSG00000149308
ENSG00000095139	ENSG00000150768
ENSG00000095139	ENSG00000110367
ENSG00000095139	ENSG00000186174
ENSG00000095139	ENSG00000173456
ENSG00000095139	ENSG00000204370
ENSG00000095139	ENSG00000109917
ENSG00000095139	ENSG00000118096
ENSG00000095139	ENSG00000150773
ENSG00000095139	ENSG00000188486
ENSG00000095139	ENSG00000076043
ENSG00000095139	ENSG00000137760
ENSG00000095139	ENSG00000178105
ENSG00000095139	ENSG00000048028
ENSG00000095139	ENSG00000196914
ENSG00000095139	ENSG00000110274
ENSG00000095139	ENSG00000154144
ENSG00000095139	ENSG00000186166
ENSG00000095139	ENSG00000110395
ENSG00000095139	ENSG00000197798
ENSG00000095139	ENSG00000118181
ENSG00000095139	ENSG00000196323
ENSG00000095139	ENSG00000149547
ENSG00000095139	ENSG00000149313
ENSG00000095139	ENSG00000170322
ENSG00000095139	ENSG00000150787
ENSG00000095139	ENSG00000149554
ENSG00000095139	ENSG00000076053
ENSG00000095139	ENSG00000137700
ENSG00000166197	ENSG00000107815
ENSG00000166197	ENSG00000055950
ENSG00000166197	ENSG00000148843
ENSG00000166197	ENSG00000107874
ENSG00000166197	ENSG00000198728
ENSG00000166197	ENSG00000148840
ENSG00000166197	ENSG00000107862
ENSG00000166197	ENSG00000166189
ENSG00000166197	ENSG00000166169
ENSG00000166197	ENSG00000107816
ENSG00000166197	ENSG00000155287
ENSG00000166197	ENSG00000107882
ENSG00000166197	ENSG00000171206
ENSG00000166197	ENSG00000166171
ENSG00000166197	ENSG00000196072
ENSG00000166197	ENSG00000138107
ENSG00000166197	ENSG00000166275
ENSG00000166197	ENSG00000107829
ENSG00000166197	ENSG00000173915
ENSG00000166197	ENSG00000108055
ENSG00000166197	ENSG00000198060
ENSG00000166197	ENSG00000166136
ENSG00000166197	ENSG00000213341
ENSG00000166197	ENSG00000095485
ENSG00000166197	ENSG00000119953
ENSG00000166197	ENSG00000120029
ENSG00000166197	ENSG00000166024
ENSG00000166197	ENSG00000107566
ENSG00000166197	ENSG00000166135
ENSG00000166197	ENSG00000065613
ENSG00000166197	ENSG00000173145
ENSG00000166197	ENSG00000108010
ENSG00000166197	ENSG00000166167
ENSG00000166197	ENSG00000119906
ENSG00000166197	ENSG00000171311
ENSG00000166197	ENSG00000155229
ENSG00000166197	ENSG00000156374
ENSG00000166197	ENSG00000155252
ENSG00000166197	ENSG00000077147
ENSG00000166197	ENSG00000155256
ENSG00000166197	ENSG00000052749
ENSG00000166197	ENSG00000197771
ENSG00000166197	ENSG00000151923
ENSG00000166197	ENSG00000148835
ENSG00000166197	ENSG00000095574
ENSG00000166197	ENSG00000014919
ENSG00000166197	ENSG00000171314
ENSG00000166197	ENSG00000148814
ENSG00000166197	ENSG00000165832
ENSG00000166197	ENSG00000019995
ENSG00000166197	ENSG00000119977
ENSG00000166197	ENSG00000023041
ENSG00000166197	ENSG00000119979
ENSG00000166197	ENSG00000119929
ENSG00000166197	ENSG00000165669
ENSG00000166197	ENSG00000151532
ENSG00000166197	ENSG00000198924
ENSG00000166197	ENSG00000165813
ENSG00000132664	ENSG00000125870
ENSG00000132664	ENSG00000089006
ENSG00000132664	ENSG00000089091
ENSG00000132664	ENSG00000232388
ENSG00000132664	ENSG00000173418
ENSG00000132664	ENSG00000088930
ENSG00000132664	ENSG00000232838
ENSG00000132664	ENSG00000101343
ENSG00000132664	ENSG00000125846
ENSG00000132664	ENSG00000149474
ENSG00000132664	ENSG00000089048
ENSG00000132664	ENSG00000101310
ENSG00000132664	ENSG00000125868
ENSG00000132664	ENSG00000125871
ENSG00000132664	ENSG00000132661
ENSG00000132664	ENSG00000125875
ENSG00000132664	ENSG00000089050
ENSG00000132664	ENSG00000088833
ENSG00000132664	ENSG00000089195
ENSG00000132664	ENSG00000125818
ENSG00000132664	ENSG00000125834
ENSG00000132664	ENSG00000125885
ENSG00000132664	ENSG00000101247
ENSG00000132664	ENSG00000132646
ENSG00000132664	ENSG00000088888
ENSG00000132664	ENSG00000125812
ENSG00000132664	ENSG00000101266
ENSG00000132664	ENSG00000101361
ENSG00000132664	ENSG00000247315
ENSG00000132664	ENSG00000125835
ENSG00000132664	ENSG00000215251
ENSG00000132664	ENSG00000125863
ENSG00000132664	ENSG00000125877
ENSG00000132664	ENSG00000125817
ENSG00000132664	ENSG00000089063
ENSG00000132664	ENSG00000198171
ENSG00000132664	ENSG00000185019
ENSG00000132664	ENSG00000125901
ENSG00000132664	ENSG00000132670
ENSG00000132664	ENSG00000215305
ENSG00000132664	ENSG00000125826
ENSG00000132664	ENSG00000101365
ENSG00000132664	ENSG00000088832
ENSG00000132664	ENSG00000088812
ENSG00000136003	ENSG00000075856
ENSG00000136003	ENSG00000136045
ENSG00000136003	ENSG00000151148
ENSG00000136003	ENSG00000135093
ENSG00000136003	ENSG00000196510
ENSG00000136003	ENSG00000089234
ENSG00000136003	ENSG00000111229
ENSG00000136003	ENSG00000089022
ENSG00000136003	ENSG00000089053
ENSG00000136003	ENSG00000139437
ENSG00000136003	ENSG00000089154
ENSG00000136003	ENSG00000139405
ENSG00000136003	ENSG00000120805
ENSG00000136003	ENSG00000075188
ENSG00000136003	ENSG00000120802
ENSG00000136003	ENSG00000204842
ENSG00000136003	ENSG00000089220
ENSG00000136003	ENSG00000075415
ENSG00000136003	ENSG00000186298
ENSG00000136003	ENSG00000139372
ENSG00000136003	ENSG00000013503
ENSG00000136003	ENSG00000122965
ENSG00000136003	ENSG00000184752
ENSG00000136003	ENSG00000022840
ENSG00000136003	ENSG00000174437
ENSG00000136003	ENSG00000111142
ENSG00000136003	ENSG00000139697
ENSG00000136003	ENSG00000135108
ENSG00000136003	ENSG00000157837
ENSG00000136003	ENSG00000183495
ENSG00000136003	ENSG00000111231
ENSG00000136003	ENSG00000110906
ENSG00000136003	ENSG00000139436
ENSG00000136003	ENSG00000111707
ENSG00000136003	ENSG00000110801
ENSG00000136003	ENSG00000123064
ENSG00000136003	ENSG00000110851
ENSG00000136003	ENSG00000111786
ENSG00000136003	ENSG00000139726
ENSG00000136003	ENSG00000179295
ENSG00000136003	ENSG00000122970
ENSG00000136003	ENSG00000111647
ENSG00000136003	ENSG00000111300
ENSG00000136003	ENSG00000076248
ENSG00000136003	ENSG00000120837
ENSG00000136003	ENSG00000198855
ENSG00000136003	ENSG00000061936
ENSG00000136003	ENSG00000157895
ENSG00000136003	ENSG00000204954
ENSG00000136003	ENSG00000111737
ENSG00000136003	ENSG00000185480
ENSG00000136003	ENSG00000139433
ENSG00000136003	ENSG00000111775
ENSG00000136003	ENSG00000132341
ENSG00000136003	ENSG00000136021
ENSG00000136003	ENSG00000133773
ENSG00000136003	ENSG00000111361
ENSG00000136003	ENSG00000084112
ENSG00000136003	ENSG00000111727
ENSG00000136003	ENSG00000139718
ENSG00000136003	ENSG00000247077
ENSG00000136003	ENSG00000090615
ENSG00000136003	ENSG00000179195
ENSG00000136003	ENSG00000086598
ENSG00000136003	ENSG00000110987
ENSG00000136003	ENSG00000008405
ENSG00000136003	ENSG00000177169
ENSG00000136003	ENSG00000139343
ENSG00000136003	ENSG00000075089
ENSG00000136003	ENSG00000110931
ENSG00000136003	ENSG00000173064
ENSG00000136003	ENSG00000170855
ENSG00000136003	ENSG00000111237
ENSG00000136003	ENSG00000173588
ENSG00000136003	ENSG00000110871
ENSG00000136003	ENSG00000136051
ENSG00000136003	ENSG00000112787
ENSG00000136003	ENSG00000170633
ENSG00000136003	ENSG00000176915
ENSG00000136003	ENSG00000183955
ENSG00000136003	ENSG00000196850
ENSG00000136003	ENSG00000177192
ENSG00000136003	ENSG00000111358
ENSG00000136003	ENSG00000110921
ENSG00000136003	ENSG00000122966
ENSG00000136003	ENSG00000081760
ENSG00000136003	ENSG00000198015
ENSG00000136003	ENSG00000058272
ENSG00000174989	ENSG00000135093
ENSG00000174989	ENSG00000135108
ENSG00000174989	ENSG00000089022
ENSG00000174989	ENSG00000075856
ENSG00000174989	ENSG00000089053
ENSG00000174989	ENSG00000111361
ENSG00000174989	ENSG00000151148
ENSG00000174989	ENSG00000075188
ENSG00000174989	ENSG00000120805
ENSG00000174989	ENSG00000122970
ENSG00000174989	ENSG00000122965
ENSG00000174989	ENSG00000089234
ENSG00000174989	ENSG00000204842
ENSG00000174989	ENSG00000090615
ENSG00000174989	ENSG00000139726
ENSG00000174989	ENSG00000111445
ENSG00000174989	ENSG00000111412
ENSG00000174989	ENSG00000139437
ENSG00000174989	ENSG00000184752
ENSG00000174989	ENSG00000139405
ENSG00000174989	ENSG00000157895
ENSG00000174989	ENSG00000157837
ENSG00000174989	ENSG00000120800
ENSG00000174989	ENSG00000170633
ENSG00000174989	ENSG00000196510
ENSG00000174989	ENSG00000123064
ENSG00000174989	ENSG00000139436
ENSG00000174989	ENSG00000111300
ENSG00000174989	ENSG00000135124
ENSG00000174989	ENSG00000139372
ENSG00000174989	ENSG00000174437
ENSG00000174989	ENSG00000204954
ENSG00000174989	ENSG00000183955
ENSG00000174989	ENSG00000136021
ENSG00000174989	ENSG00000110801
ENSG00000174989	ENSG00000111237
ENSG00000174989	ENSG00000075089
ENSG00000174989	ENSG00000051825
ENSG00000174989	ENSG00000022840
ENSG00000174989	ENSG00000013503
ENSG00000174989	ENSG00000139350
ENSG00000174989	ENSG00000184047
ENSG00000174989	ENSG00000111325
ENSG00000174989	ENSG00000139719
ENSG00000174989	ENSG00000111737
ENSG00000174989	ENSG00000111786
ENSG00000174989	ENSG00000186298
ENSG00000174989	ENSG00000111775
ENSG00000174989	ENSG00000059758
ENSG00000174989	ENSG00000089094
ENSG00000174989	ENSG00000177169
ENSG00000174989	ENSG00000111231
ENSG00000174989	ENSG00000089154
ENSG00000174989	ENSG00000139433
ENSG00000174989	ENSG00000089220
ENSG00000174989	ENSG00000111358
ENSG00000089006	ENSG00000125870
ENSG00000089006	ENSG00000125871
ENSG00000089006	ENSG00000232388
ENSG00000089006	ENSG00000149474
ENSG00000089006	ENSG00000125868
ENSG00000089006	ENSG00000088930
ENSG00000089006	ENSG00000125846
ENSG00000089006	ENSG00000125875
ENSG00000089006	ENSG00000089050
ENSG00000089006	ENSG00000101266
ENSG00000089006	ENSG00000089048
ENSG00000089006	ENSG00000173418
ENSG00000089006	ENSG00000101343
ENSG00000089006	ENSG00000101310
ENSG00000089006	ENSG00000125818
ENSG00000089006	ENSG00000125863
ENSG00000089006	ENSG00000089091
ENSG00000089006	ENSG00000088833
ENSG00000089006	ENSG00000232838
ENSG00000089006	ENSG00000125885
ENSG00000089006	ENSG00000125901
ENSG00000089006	ENSG00000088766
ENSG00000089006	ENSG00000101247
ENSG00000089006	ENSG00000132670
ENSG00000089006	ENSG00000132661
ENSG00000089006	ENSG00000132646
ENSG00000089006	ENSG00000101361
ENSG00000089006	ENSG00000088888
ENSG00000089006	ENSG00000089195
ENSG00000089006	ENSG00000101365
ENSG00000089006	ENSG00000088812
ENSG00000089006	ENSG00000198171
ENSG00000089006	ENSG00000125877
ENSG00000089006	ENSG00000215251
ENSG00000089006	ENSG00000125817
ENSG00000089006	ENSG00000125834
ENSG00000089006	ENSG00000089063
ENSG00000089006	ENSG00000088832
ENSG00000089006	ENSG00000247315
ENSG00000089006	ENSG00000101290
ENSG00000089006	ENSG00000215305
ENSG00000089006	ENSG00000177732
ENSG00000089006	ENSG00000125812
ENSG00000089006	ENSG00000125843
ENSG00000089006	ENSG00000125835
ENSG00000089006	ENSG00000196476
ENSG00000089006	ENSG00000185019
ENSG00000089006	ENSG00000125826
ENSG00000089006	ENSG00000125779
ENSG00000089006	ENSG00000125841
ENSG00000089006	ENSG00000271303
ENSG00000089006	ENSG00000132635
ENSG00000089006	ENSG00000088876
ENSG00000151116	ENSG00000074319
ENSG00000151116	ENSG00000179119
ENSG00000151116	ENSG00000185238
ENSG00000151116	ENSG00000011405
ENSG00000151116	ENSG00000129084
ENSG00000151116	ENSG00000110696
ENSG00000151116	ENSG00000110768
ENSG00000151116	ENSG00000134333
ENSG00000151116	ENSG00000166788
ENSG00000151116	ENSG00000110700
ENSG00000151116	ENSG00000148925
ENSG00000151116	ENSG00000110429
ENSG00000151116	ENSG00000109919
ENSG00000151116	ENSG00000129083
ENSG00000151116	ENSG00000175104
ENSG00000151116	ENSG00000170242
ENSG00000151116	ENSG00000110713
ENSG00000151116	ENSG00000110756
ENSG00000151116	ENSG00000149100
ENSG00000151116	ENSG00000213619
ENSG00000151116	ENSG00000198730
ENSG00000151116	ENSG00000167325
ENSG00000151116	ENSG00000109911
ENSG00000151116	ENSG00000158042
ENSG00000151116	ENSG00000110442
ENSG00000151116	ENSG00000169519
ENSG00000151116	ENSG00000175390
ENSG00000151116	ENSG00000236287
ENSG00000151116	ENSG00000175348
ENSG00000151116	ENSG00000166452
ENSG00000151116	ENSG00000152219
ENSG00000151116	ENSG00000110435
ENSG00000151116	ENSG00000186104
ENSG00000151116	ENSG00000198168
ENSG00000151116	ENSG00000166181
ENSG00000151116	ENSG00000166337
ENSG00000151116	ENSG00000135372
ENSG00000151116	ENSG00000060749
ENSG00000151116	ENSG00000185627
ENSG00000151116	ENSG00000205339
ENSG00000151116	ENSG00000165916
ENSG00000151116	ENSG00000148943
ENSG00000151116	ENSG00000205531
ENSG00000151116	ENSG00000177054
ENSG00000151116	ENSG00000166689
ENSG00000151116	ENSG00000148950
ENSG00000151116	ENSG00000132275
ENSG00000151116	ENSG00000166326
ENSG00000151116	ENSG00000110536
ENSG00000151116	ENSG00000166471
ENSG00000151116	ENSG00000135387
ENSG00000151116	ENSG00000177156
ENSG00000151116	ENSG00000132286
ENSG00000151116	ENSG00000183161
ENSG00000151116	ENSG00000197601
ENSG00000151116	ENSG00000175216
ENSG00000151116	ENSG00000149182
ENSG00000151116	ENSG00000177963
ENSG00000151116	ENSG00000110315
ENSG00000151116	ENSG00000121621
ENSG00000151116	ENSG00000023191
ENSG00000151116	ENSG00000005801
ENSG00000151116	ENSG00000110422
ENSG00000151116	ENSG00000180423
ENSG00000151116	ENSG00000070047
ENSG00000151116	ENSG00000121680
ENSG00000151116	ENSG00000183020
ENSG00000151116	ENSG00000148985
ENSG00000151116	ENSG00000175213
ENSG00000151116	ENSG00000177030
ENSG00000151116	ENSG00000110514
ENSG00000151116	ENSG00000051009
ENSG00000151116	ENSG00000166483
ENSG00000151116	ENSG00000182208
ENSG00000151116	ENSG00000149187
ENSG00000151116	ENSG00000110171
ENSG00000151116	ENSG00000170946
ENSG00000173456	ENSG00000086827
ENSG00000173456	ENSG00000172269
ENSG00000173456	ENSG00000137656
ENSG00000173456	ENSG00000150776
ENSG00000173456	ENSG00000178105
ENSG00000173456	ENSG00000109917
ENSG00000173456	ENSG00000086848
ENSG00000173456	ENSG00000168092
ENSG00000173456	ENSG00000120458
ENSG00000173456	ENSG00000150433
ENSG00000173456	ENSG00000110274
ENSG00000173456	ENSG00000186174
ENSG00000173456	ENSG00000166261
ENSG00000173456	ENSG00000150768
ENSG00000173456	ENSG00000166266
ENSG00000173456	ENSG00000167257
ENSG00000173456	ENSG00000165526
ENSG00000173456	ENSG00000167283
ENSG00000173456	ENSG00000256269
ENSG00000173456	ENSG00000134910
ENSG00000173456	ENSG00000172273
ENSG00000173456	ENSG00000048028
ENSG00000173456	ENSG00000204370
ENSG00000173456	ENSG00000149313
ENSG00000173456	ENSG00000154144
ENSG00000173456	ENSG00000196323
ENSG00000173456	ENSG00000149547
ENSG00000173456	ENSG00000182934
ENSG00000173456	ENSG00000149554
ENSG00000173456	ENSG00000196914
ENSG00000173456	ENSG00000188486
ENSG00000173456	ENSG00000149308
ENSG00000173456	ENSG00000180425
ENSG00000173456	ENSG00000197798
ENSG00000173456	ENSG00000076053
ENSG00000173456	ENSG00000255561
ENSG00000173456	ENSG00000137713
ENSG00000173456	ENSG00000150779
ENSG00000173456	ENSG00000186166
ENSG00000173456	ENSG00000170322
ENSG00000173456	ENSG00000160695
ENSG00000173456	ENSG00000137760
ENSG00000173456	ENSG00000154114
ENSG00000173456	ENSG00000151503
ENSG00000173456	ENSG00000137700
ENSG00000173456	ENSG00000152404
ENSG00000173456	ENSG00000118181
ENSG00000173456	ENSG00000120451
ENSG00000173456	ENSG00000118058
ENSG00000173456	ENSG00000110063
ENSG00000173456	ENSG00000110060
ENSG00000173456	ENSG00000198331
ENSG00000173456	ENSG00000076043
ENSG00000173456	ENSG00000150787
ENSG00000173456	ENSG00000150773
ENSG00000173456	ENSG00000110344
ENSG00000160194	ENSG00000160208
ENSG00000160194	ENSG00000160214
ENSG00000160194	ENSG00000160305
ENSG00000160194	ENSG00000160218
ENSG00000160194	ENSG00000157540
ENSG00000160194	ENSG00000160190
ENSG00000160194	ENSG00000185917
ENSG00000160194	ENSG00000184787
ENSG00000160194	ENSG00000157538
ENSG00000160194	ENSG00000159079
ENSG00000160194	ENSG00000142207
ENSG00000160194	ENSG00000185658
ENSG00000160194	ENSG00000159140
ENSG00000160194	ENSG00000241837
ENSG00000160194	ENSG00000160310
ENSG00000160194	ENSG00000159131
ENSG00000160194	ENSG00000160256
ENSG00000160194	ENSG00000156256
ENSG00000160194	ENSG00000160216
ENSG00000160194	ENSG00000160209
ENSG00000160194	ENSG00000156304
ENSG00000160194	ENSG00000142168
ENSG00000160194	ENSG00000198862
ENSG00000160194	ENSG00000159086
ENSG00000160194	ENSG00000154723
ENSG00000160194	ENSG00000159267
ENSG00000160194	ENSG00000183255
ENSG00000160194	ENSG00000141959
ENSG00000160194	ENSG00000243927
ENSG00000160194	ENSG00000154719
ENSG00000160194	ENSG00000156261
ENSG00000160194	ENSG00000142188
ENSG00000160194	ENSG00000182670
ENSG00000160194	ENSG00000159147
ENSG00000160194	ENSG00000182093
ENSG00000160194	ENSG00000156239
ENSG00000160194	ENSG00000154727
ENSG00000160194	ENSG00000159055
ENSG00000160194	ENSG00000205758
ENSG00000160194	ENSG00000205581
ENSG00000160194	ENSG00000159082
ENSG00000160194	ENSG00000205726
ENSG00000160194	ENSG00000142166
ENSG00000160194	ENSG00000159256
ENSG00000160194	ENSG00000157578
ENSG00000122965	ENSG00000139719
ENSG00000122965	ENSG00000157895
ENSG00000122965	ENSG00000075856
ENSG00000122965	ENSG00000151148
ENSG00000122965	ENSG00000150990
ENSG00000122965	ENSG00000089234
ENSG00000122965	ENSG00000204842
ENSG00000122965	ENSG00000022840
ENSG00000122965	ENSG00000111229
ENSG00000122965	ENSG00000111786
ENSG00000122965	ENSG00000139726
ENSG00000122965	ENSG00000089022
ENSG00000122965	ENSG00000139437
ENSG00000122965	ENSG00000123064
ENSG00000122965	ENSG00000139405
ENSG00000122965	ENSG00000089154
ENSG00000122965	ENSG00000196510
ENSG00000122965	ENSG00000111725
ENSG00000122965	ENSG00000013503
ENSG00000122965	ENSG00000110801
ENSG00000122965	ENSG00000135093
ENSG00000122965	ENSG00000177192
ENSG00000122965	ENSG00000136045
ENSG00000122965	ENSG00000157837
ENSG00000122965	ENSG00000135108
ENSG00000122965	ENSG00000111361
ENSG00000122965	ENSG00000111300
ENSG00000122965	ENSG00000089053
ENSG00000122965	ENSG00000111707
ENSG00000122965	ENSG00000120837
ENSG00000122965	ENSG00000075188
ENSG00000122965	ENSG00000120800
ENSG00000122965	ENSG00000139372
ENSG00000122965	ENSG00000257218
ENSG00000122965	ENSG00000061936
ENSG00000122965	ENSG00000167272
ENSG00000122965	ENSG00000179195
ENSG00000122965	ENSG00000186298
ENSG00000122965	ENSG00000122970
ENSG00000122965	ENSG00000139433
ENSG00000122965	ENSG00000111237
ENSG00000122965	ENSG00000122966
ENSG00000122965	ENSG00000139697
ENSG00000122965	ENSG00000179295
ENSG00000122965	ENSG00000120805
ENSG00000122965	ENSG00000198393
ENSG00000122965	ENSG00000136021
ENSG00000122965	ENSG00000111737
ENSG00000122965	ENSG00000084112
ENSG00000122965	ENSG00000111727
ENSG00000122965	ENSG00000204954
ENSG00000122965	ENSG00000111231
ENSG00000122965	ENSG00000110871
ENSG00000122965	ENSG00000170855
ENSG00000122965	ENSG00000132341
ENSG00000122965	ENSG00000139436
ENSG00000122965	ENSG00000198855
ENSG00000122965	ENSG00000183495
ENSG00000122965	ENSG00000173064
ENSG00000122965	ENSG00000247077
ENSG00000122965	ENSG00000111775
ENSG00000122965	ENSG00000136051
ENSG00000122965	ENSG00000008405
ENSG00000122965	ENSG00000120802
ENSG00000122965	ENSG00000111412
ENSG00000122965	ENSG00000184047
ENSG00000122965	ENSG00000139718
ENSG00000122965	ENSG00000089094
ENSG00000122965	ENSG00000111445
ENSG00000122965	ENSG00000089220
ENSG00000122965	ENSG00000075089
ENSG00000122965	ENSG00000176871
ENSG00000122965	ENSG00000111011
ENSG00000122965	ENSG00000111142
ENSG00000122965	ENSG00000196850
ENSG00000122965	ENSG00000184445
ENSG00000122965	ENSG00000058272
ENSG00000160208	ENSG00000160214
ENSG00000160208	ENSG00000160209
ENSG00000160208	ENSG00000160218
ENSG00000160208	ENSG00000159131
ENSG00000160208	ENSG00000160216
ENSG00000160208	ENSG00000157540
ENSG00000160208	ENSG00000157538
ENSG00000160208	ENSG00000159140
ENSG00000160208	ENSG00000160190
ENSG00000160208	ENSG00000184787
ENSG00000160208	ENSG00000142207
ENSG00000160208	ENSG00000156304
ENSG00000160208	ENSG00000185658
ENSG00000160208	ENSG00000205581
ENSG00000160208	ENSG00000159079
ENSG00000160208	ENSG00000160256
ENSG00000160208	ENSG00000185917
ENSG00000160208	ENSG00000156256
ENSG00000160208	ENSG00000160305
ENSG00000160208	ENSG00000159267
ENSG00000160208	ENSG00000182093
ENSG00000160208	ENSG00000159256
ENSG00000160208	ENSG00000159086
ENSG00000160208	ENSG00000198862
ENSG00000160208	ENSG00000159147
ENSG00000160208	ENSG00000241837
ENSG00000160208	ENSG00000141959
ENSG00000160208	ENSG00000142166
ENSG00000160208	ENSG00000156261
ENSG00000160208	ENSG00000156239
ENSG00000160208	ENSG00000205758
ENSG00000160208	ENSG00000205726
ENSG00000160208	ENSG00000142188
ENSG00000160208	ENSG00000159055
ENSG00000160208	ENSG00000157578
ENSG00000160208	ENSG00000154727
ENSG00000160208	ENSG00000154719
ENSG00000160208	ENSG00000154723
ENSG00000160208	ENSG00000159082
ENSG00000160208	ENSG00000243927
ENSG00000160208	ENSG00000160310
ENSG00000160208	ENSG00000183255
ENSG00000160208	ENSG00000142168
ENSG00000160208	ENSG00000182670
ENSG00000185101	ENSG00000174915
ENSG00000185101	ENSG00000177700
ENSG00000185101	ENSG00000110713
ENSG00000185101	ENSG00000177106
ENSG00000185101	ENSG00000185187
ENSG00000185101	ENSG00000184363
ENSG00000185101	ENSG00000099849
ENSG00000185101	ENSG00000183020
ENSG00000185101	ENSG00000177225
ENSG00000185101	ENSG00000177697
ENSG00000185101	ENSG00000174775
ENSG00000185101	ENSG00000185627
ENSG00000185101	ENSG00000177030
ENSG00000185101	ENSG00000109911
ENSG00000185101	ENSG00000177156
ENSG00000185101	ENSG00000110619
ENSG00000185101	ENSG00000148950
ENSG00000185101	ENSG00000177595
ENSG00000185101	ENSG00000177830
ENSG00000185101	ENSG00000182208
ENSG00000185101	ENSG00000177105
ENSG00000185101	ENSG00000166337
ENSG00000185101	ENSG00000148943
ENSG00000185101	ENSG00000109919
ENSG00000185101	ENSG00000205531
ENSG00000185101	ENSG00000184281
ENSG00000185101	ENSG00000177042
ENSG00000185101	ENSG00000070047
ENSG00000185101	ENSG00000177542
ENSG00000185101	ENSG00000110435
ENSG00000185101	ENSG00000110514
ENSG00000185101	ENSG00000011405
ENSG00000185101	ENSG00000148985
ENSG00000185101	ENSG00000158042
ENSG00000185101	ENSG00000005801
ENSG00000185101	ENSG00000142082
ENSG00000185101	ENSG00000170242
ENSG00000185101	ENSG00000169519
ENSG00000185101	ENSG00000078902
ENSG00000185101	ENSG00000167325
ENSG00000185101	ENSG00000177666
ENSG00000185101	ENSG00000152219
ENSG00000185101	ENSG00000177951
ENSG00000185101	ENSG00000110768
ENSG00000185101	ENSG00000023191
ENSG00000185101	ENSG00000177963
ENSG00000185101	ENSG00000110429
ENSG00000185101	ENSG00000170946
ENSG00000185101	ENSG00000148925
ENSG00000125818	ENSG00000088833
ENSG00000125818	ENSG00000101266
ENSG00000125818	ENSG00000125875
ENSG00000125818	ENSG00000101365
ENSG00000125818	ENSG00000125835
ENSG00000125818	ENSG00000247315
ENSG00000125818	ENSG00000215305
ENSG00000125818	ENSG00000101361
ENSG00000125818	ENSG00000089063
ENSG00000125818	ENSG00000125826
ENSG00000125818	ENSG00000132670
ENSG00000125818	ENSG00000132646
ENSG00000125818	ENSG00000088832
ENSG00000125818	ENSG00000177732
ENSG00000125818	ENSG00000215251
ENSG00000125818	ENSG00000125817
ENSG00000125818	ENSG00000088812
ENSG00000125818	ENSG00000125901
ENSG00000125818	ENSG00000185019
ENSG00000125818	ENSG00000125871
ENSG00000125818	ENSG00000125870
ENSG00000125818	ENSG00000088876
ENSG00000125818	ENSG00000125834
ENSG00000125818	ENSG00000198171
ENSG00000125818	ENSG00000125877
ENSG00000125818	ENSG00000125841
ENSG00000125818	ENSG00000125843
ENSG00000125818	ENSG00000271303
ENSG00000125818	ENSG00000101247
ENSG00000125818	ENSG00000125868
ENSG00000125818	ENSG00000125863
ENSG00000125818	ENSG00000232388
ENSG00000125818	ENSG00000088888
ENSG00000125818	ENSG00000125885
ENSG00000125818	ENSG00000132635
ENSG00000125818	ENSG00000089195
ENSG00000125818	ENSG00000125846
ENSG00000125818	ENSG00000088930
ENSG00000125818	ENSG00000088766
ENSG00000125818	ENSG00000196476
ENSG00000125818	ENSG00000232838
ENSG00000125818	ENSG00000125812
ENSG00000125818	ENSG00000149474
ENSG00000125818	ENSG00000101290
ENSG00000125818	ENSG00000089048
ENSG00000125818	ENSG00000173418
ENSG00000125818	ENSG00000089091
ENSG00000125818	ENSG00000125779
ENSG00000125818	ENSG00000101343
ENSG00000125818	ENSG00000089050
ENSG00000125818	ENSG00000101310
ENSG00000125818	ENSG00000132661
ENSG00000166167	ENSG00000120029
ENSG00000166167	ENSG00000166024
ENSG00000166167	ENSG00000107829
ENSG00000166167	ENSG00000014919
ENSG00000166167	ENSG00000055950
ENSG00000166167	ENSG00000198728
ENSG00000166167	ENSG00000171307
ENSG00000166167	ENSG00000166189
ENSG00000166167	ENSG00000107815
ENSG00000166167	ENSG00000151532
ENSG00000166167	ENSG00000107816
ENSG00000166167	ENSG00000171311
ENSG00000166167	ENSG00000107862
ENSG00000166167	ENSG00000166136
ENSG00000166167	ENSG00000151923
ENSG00000166167	ENSG00000095485
ENSG00000166167	ENSG00000119929
ENSG00000166167	ENSG00000165669
ENSG00000166167	ENSG00000119906
ENSG00000166167	ENSG00000173145
ENSG00000166167	ENSG00000166135
ENSG00000166167	ENSG00000197771
ENSG00000166167	ENSG00000148840
ENSG00000166167	ENSG00000155229
ENSG00000166167	ENSG00000119979
ENSG00000166167	ENSG00000148843
ENSG00000166167	ENSG00000213341
ENSG00000166167	ENSG00000166169
ENSG00000166167	ENSG00000171314
ENSG00000166167	ENSG00000107566
ENSG00000166167	ENSG00000166171
ENSG00000166167	ENSG00000151893
ENSG00000166167	ENSG00000138107
ENSG00000166167	ENSG00000107949
ENSG00000166167	ENSG00000165660
ENSG00000166167	ENSG00000119953
ENSG00000166167	ENSG00000196072
ENSG00000166167	ENSG00000052749
ENSG00000166167	ENSG00000107882
ENSG00000166167	ENSG00000155252
ENSG00000166167	ENSG00000166275
ENSG00000166167	ENSG00000108010
ENSG00000166167	ENSG00000107560
ENSG00000166167	ENSG00000120008
ENSG00000166167	ENSG00000065613
ENSG00000166167	ENSG00000155287
ENSG00000166167	ENSG00000155256
ENSG00000166167	ENSG00000108039
ENSG00000166167	ENSG00000171206
ENSG00000166167	ENSG00000107669
ENSG00000166167	ENSG00000108055
ENSG00000166167	ENSG00000173915
ENSG00000166167	ENSG00000107874
ENSG00000166167	ENSG00000062650
ENSG00000013503	ENSG00000136045
ENSG00000013503	ENSG00000135093
ENSG00000013503	ENSG00000139437
ENSG00000013503	ENSG00000075856
ENSG00000013503	ENSG00000135108
ENSG00000013503	ENSG00000111231
ENSG00000013503	ENSG00000123064
ENSG00000013503	ENSG00000157837
ENSG00000013503	ENSG00000204842
ENSG00000013503	ENSG00000139405
ENSG00000013503	ENSG00000089053
ENSG00000013503	ENSG00000151148
ENSG00000013503	ENSG00000111707
ENSG00000013503	ENSG00000122970
ENSG00000013503	ENSG00000139726
ENSG00000013503	ENSG00000167272
ENSG00000013503	ENSG00000139436
ENSG00000013503	ENSG00000089154
ENSG00000013503	ENSG00000196510
ENSG00000013503	ENSG00000110871
ENSG00000013503	ENSG00000120805
ENSG00000013503	ENSG00000204954
ENSG00000013503	ENSG00000132341
ENSG00000013503	ENSG00000184752
ENSG00000013503	ENSG00000110801
ENSG00000013503	ENSG00000111300
ENSG00000013503	ENSG00000111237
ENSG00000013503	ENSG00000022840
ENSG00000013503	ENSG00000179295
ENSG00000013503	ENSG00000075188
ENSG00000013503	ENSG00000111361
ENSG00000013503	ENSG00000089234
ENSG00000013503	ENSG00000111725
ENSG00000013503	ENSG00000111786
ENSG00000013503	ENSG00000139372
ENSG00000013503	ENSG00000089022
ENSG00000013503	ENSG00000157895
ENSG00000013503	ENSG00000120837
ENSG00000013503	ENSG00000139718
ENSG00000013503	ENSG00000179195
ENSG00000013503	ENSG00000184047
ENSG00000013503	ENSG00000133773
ENSG00000013503	ENSG00000173588
ENSG00000013503	ENSG00000186298
ENSG00000013503	ENSG00000111445
ENSG00000013503	ENSG00000174437
ENSG00000013503	ENSG00000075089
ENSG00000013503	ENSG00000247077
ENSG00000013503	ENSG00000183495
ENSG00000013503	ENSG00000173064
ENSG00000013503	ENSG00000111727
ENSG00000013503	ENSG00000139433
ENSG00000013503	ENSG00000139697
ENSG00000013503	ENSG00000198015
ENSG00000013503	ENSG00000051825
ENSG00000013503	ENSG00000111142
ENSG00000013503	ENSG00000110906
ENSG00000013503	ENSG00000111011
ENSG00000013503	ENSG00000111775
ENSG00000013503	ENSG00000110851
ENSG00000013503	ENSG00000170855
ENSG00000013503	ENSG00000061936
ENSG00000013503	ENSG00000257218
ENSG00000013503	ENSG00000111358
ENSG00000013503	ENSG00000111737
ENSG00000013503	ENSG00000110987
ENSG00000013503	ENSG00000150990
ENSG00000013503	ENSG00000090615
ENSG00000013503	ENSG00000170633
ENSG00000013503	ENSG00000177192
ENSG00000013503	ENSG00000086598
ENSG00000013503	ENSG00000120800
ENSG00000013503	ENSG00000198855
ENSG00000013503	ENSG00000120802
ENSG00000013503	ENSG00000112787
ENSG00000013503	ENSG00000139719
ENSG00000013503	ENSG00000076248
ENSG00000013503	ENSG00000059758
ENSG00000013503	ENSG00000136051
ENSG00000013503	ENSG00000111647
ENSG00000013503	ENSG00000176915
ENSG00000013503	ENSG00000008405
ENSG00000013503	ENSG00000111229
ENSG00000198920	ENSG00000129235
ENSG00000198920	ENSG00000215041
ENSG00000198920	ENSG00000175826
ENSG00000198920	ENSG00000132507
ENSG00000198920	ENSG00000170037
ENSG00000198920	ENSG00000005100
ENSG00000198920	ENSG00000133028
ENSG00000198920	ENSG00000108523
ENSG00000198920	ENSG00000129255
ENSG00000198920	ENSG00000177302
ENSG00000198920	ENSG00000108561
ENSG00000198920	ENSG00000161956
ENSG00000198920	ENSG00000167721
ENSG00000198920	ENSG00000174282
ENSG00000198920	ENSG00000108590
ENSG00000198920	ENSG00000108559
ENSG00000198920	ENSG00000141456
ENSG00000198920	ENSG00000185722
ENSG00000198920	ENSG00000167840
ENSG00000198920	ENSG00000170043
ENSG00000198920	ENSG00000186532
ENSG00000198920	ENSG00000178921
ENSG00000198920	ENSG00000132383
ENSG00000198920	ENSG00000072849
ENSG00000198920	ENSG00000171861
ENSG00000198920	ENSG00000167842
ENSG00000198920	ENSG00000176994
ENSG00000198920	ENSG00000004975
ENSG00000198920	ENSG00000129245
ENSG00000198920	ENSG00000161970
ENSG00000198920	ENSG00000129197
ENSG00000198920	ENSG00000132510
ENSG00000198920	ENSG00000074356
ENSG00000198920	ENSG00000141499
ENSG00000198920	ENSG00000072778
ENSG00000198920	ENSG00000170296
ENSG00000198920	ENSG00000220205
ENSG00000198920	ENSG00000174231
ENSG00000198920	ENSG00000170291
ENSG00000198920	ENSG00000006744
ENSG00000198920	ENSG00000170004
ENSG00000198920	ENSG00000166579
ENSG00000198920	ENSG00000141503
ENSG00000198920	ENSG00000108528
ENSG00000198920	ENSG00000159842
ENSG00000198920	ENSG00000091640
ENSG00000198920	ENSG00000108518
ENSG00000198920	ENSG00000181284
ENSG00000198920	ENSG00000132522
ENSG00000198920	ENSG00000133026
ENSG00000198920	ENSG00000108963
ENSG00000198920	ENSG00000127804
ENSG00000198920	ENSG00000040633
ENSG00000198920	ENSG00000141030
ENSG00000198920	ENSG00000142507
ENSG00000198920	ENSG00000183011
ENSG00000198920	ENSG00000108953
ENSG00000198920	ENSG00000205544
ENSG00000198920	ENSG00000161920
ENSG00000198920	ENSG00000074755
ENSG00000198920	ENSG00000182224
ENSG00000198920	ENSG00000029725
ENSG00000198920	ENSG00000132361
ENSG00000198920	ENSG00000129219
ENSG00000198920	ENSG00000170310
ENSG00000198920	ENSG00000132388
ENSG00000198920	ENSG00000070366
ENSG00000198920	ENSG00000178999
ENSG00000198920	ENSG00000179029
ENSG00000198920	ENSG00000171953
ENSG00000198920	ENSG00000132382
ENSG00000198920	ENSG00000167699
ENSG00000198920	ENSG00000180787
ENSG00000198920	ENSG00000178971
ENSG00000198920	ENSG00000177427
ENSG00000198920	ENSG00000167193
ENSG00000198920	ENSG00000196544
ENSG00000198920	ENSG00000007168
ENSG00000198920	ENSG00000179409
ENSG00000198920	ENSG00000141252
ENSG00000198920	ENSG00000108509
ENSG00000198920	ENSG00000141026
ENSG00000198920	ENSG00000177370
ENSG00000198920	ENSG00000070444
ENSG00000198920	ENSG00000108961
ENSG00000198920	ENSG00000141258
ENSG00000173064	ENSG00000089022
ENSG00000173064	ENSG00000089234
ENSG00000173064	ENSG00000111300
ENSG00000173064	ENSG00000204842
ENSG00000173064	ENSG00000179295
ENSG00000173064	ENSG00000139405
ENSG00000173064	ENSG00000111229
ENSG00000173064	ENSG00000111237
ENSG00000173064	ENSG00000135093
ENSG00000173064	ENSG00000151148
ENSG00000173064	ENSG00000075856
ENSG00000173064	ENSG00000139436
ENSG00000173064	ENSG00000186298
ENSG00000173064	ENSG00000089154
ENSG00000173064	ENSG00000157837
ENSG00000173064	ENSG00000136021
ENSG00000173064	ENSG00000136045
ENSG00000173064	ENSG00000196510
ENSG00000173064	ENSG00000204954
ENSG00000173064	ENSG00000089053
ENSG00000173064	ENSG00000111445
ENSG00000173064	ENSG00000177084
ENSG00000173064	ENSG00000123064
ENSG00000173064	ENSG00000076248
ENSG00000173064	ENSG00000184445
ENSG00000173064	ENSG00000111786
ENSG00000173064	ENSG00000075188
ENSG00000173064	ENSG00000122970
ENSG00000173064	ENSG00000111727
ENSG00000173064	ENSG00000110801
ENSG00000173064	ENSG00000183955
ENSG00000173064	ENSG00000135108
ENSG00000173064	ENSG00000089220
ENSG00000173064	ENSG00000075089
ENSG00000173064	ENSG00000120805
ENSG00000173064	ENSG00000120802
ENSG00000173064	ENSG00000111361
ENSG00000173064	ENSG00000111231
ENSG00000173064	ENSG00000139697
ENSG00000173064	ENSG00000110921
ENSG00000173064	ENSG00000139719
ENSG00000173064	ENSG00000111707
ENSG00000173064	ENSG00000139726
ENSG00000173064	ENSG00000196850
ENSG00000173064	ENSG00000136051
ENSG00000173064	ENSG00000110906
ENSG00000173064	ENSG00000139437
ENSG00000173064	ENSG00000022840
ENSG00000173064	ENSG00000110851
ENSG00000173064	ENSG00000111737
ENSG00000173064	ENSG00000176915
ENSG00000173064	ENSG00000247077
ENSG00000173064	ENSG00000120837
ENSG00000173064	ENSG00000075415
ENSG00000173064	ENSG00000139433
ENSG00000173064	ENSG00000111775
ENSG00000173064	ENSG00000184209
ENSG00000173064	ENSG00000185480
ENSG00000173064	ENSG00000183495
ENSG00000173064	ENSG00000170633
ENSG00000164880	ENSG00000106263
ENSG00000164880	ENSG00000106009
ENSG00000164880	ENSG00000086232
ENSG00000164880	ENSG00000122687
ENSG00000164880	ENSG00000157778
ENSG00000164880	ENSG00000164828
ENSG00000164880	ENSG00000157954
ENSG00000164880	ENSG00000164818
ENSG00000164880	ENSG00000106012
ENSG00000164880	ENSG00000146540
ENSG00000164880	ENSG00000106268
ENSG00000164880	ENSG00000136238
ENSG00000164880	ENSG00000242802
ENSG00000164880	ENSG00000011275
ENSG00000164880	ENSG00000178397
ENSG00000164880	ENSG00000002822
ENSG00000164880	ENSG00000146587
ENSG00000164880	ENSG00000164631
ENSG00000164880	ENSG00000106266
ENSG00000164880	ENSG00000122512
ENSG00000164880	ENSG00000106346
ENSG00000164880	ENSG00000182095
ENSG00000164880	ENSG00000198517
ENSG00000164880	ENSG00000106399
ENSG00000164880	ENSG00000205903
ENSG00000164880	ENSG00000146576
ENSG00000164880	ENSG00000106443
ENSG00000164880	ENSG00000164654
ENSG00000164880	ENSG00000106305
ENSG00000164880	ENSG00000136271
ENSG00000164880	ENSG00000240230
ENSG00000164880	ENSG00000164535
ENSG00000164880	ENSG00000219545
ENSG00000164880	ENSG00000106460
ENSG00000164880	ENSG00000015676
ENSG00000164880	ENSG00000071189
ENSG00000164880	ENSG00000105866
ENSG00000164880	ENSG00000136279
ENSG00000164880	ENSG00000106105
ENSG00000164880	ENSG00000136270
ENSG00000164880	ENSG00000156928
ENSG00000164880	ENSG00000189043
ENSG00000164880	ENSG00000065883
ENSG00000164880	ENSG00000239857
ENSG00000164880	ENSG00000106628
ENSG00000164880	ENSG00000196683
ENSG00000164880	ENSG00000196262
ENSG00000164880	ENSG00000122565
ENSG00000164880	ENSG00000122557
ENSG00000164880	ENSG00000010270
ENSG00000164880	ENSG00000136240
ENSG00000164880	ENSG00000170852
ENSG00000164880	ENSG00000241127
ENSG00000164880	ENSG00000146676
ENSG00000164880	ENSG00000168303
ENSG00000164880	ENSG00000122545
ENSG00000164880	ENSG00000106355
ENSG00000164880	ENSG00000006715
ENSG00000164880	ENSG00000136280
ENSG00000164880	ENSG00000105778
ENSG00000164880	ENSG00000106608
ENSG00000089053	ENSG00000111786
ENSG00000089053	ENSG00000089154
ENSG00000089053	ENSG00000111361
ENSG00000089053	ENSG00000157837
ENSG00000089053	ENSG00000139697
ENSG00000089053	ENSG00000167272
ENSG00000089053	ENSG00000086598
ENSG00000089053	ENSG00000139372
ENSG00000089053	ENSG00000110801
ENSG00000089053	ENSG00000022840
ENSG00000089053	ENSG00000170633
ENSG00000089053	ENSG00000111445
ENSG00000089053	ENSG00000135108
ENSG00000089053	ENSG00000111775
ENSG00000089053	ENSG00000075856
ENSG00000089053	ENSG00000184047
ENSG00000089053	ENSG00000120805
ENSG00000089053	ENSG00000179195
ENSG00000089053	ENSG00000139726
ENSG00000089053	ENSG00000157895
ENSG00000089053	ENSG00000120802
ENSG00000089053	ENSG00000089094
ENSG00000089053	ENSG00000075188
ENSG00000089053	ENSG00000110931
ENSG00000089053	ENSG00000184445
ENSG00000089053	ENSG00000111737
ENSG00000089053	ENSG00000135124
ENSG00000089053	ENSG00000185480
ENSG00000089053	ENSG00000136021
ENSG00000089053	ENSG00000111707
ENSG00000089053	ENSG00000110871
ENSG00000089053	ENSG00000183955
ENSG00000089053	ENSG00000111364
ENSG00000089053	ENSG00000089220
ENSG00000089053	ENSG00000151148
ENSG00000089053	ENSG00000136045
ENSG00000089053	ENSG00000139718
ENSG00000089053	ENSG00000204842
ENSG00000089053	ENSG00000135093
ENSG00000089053	ENSG00000186298
ENSG00000089053	ENSG00000111237
ENSG00000089053	ENSG00000089022
ENSG00000089053	ENSG00000179295
ENSG00000089053	ENSG00000075415
ENSG00000089053	ENSG00000111142
ENSG00000089053	ENSG00000139405
ENSG00000089053	ENSG00000111229
ENSG00000089053	ENSG00000111231
ENSG00000089053	ENSG00000089234
ENSG00000089053	ENSG00000139719
ENSG00000089053	ENSG00000111358
ENSG00000089053	ENSG00000123064
ENSG00000089053	ENSG00000176915
ENSG00000089053	ENSG00000111300
ENSG00000089053	ENSG00000170855
ENSG00000089053	ENSG00000204954
ENSG00000089053	ENSG00000075089
ENSG00000089053	ENSG00000247077
ENSG00000089053	ENSG00000196510
ENSG00000089053	ENSG00000139436
ENSG00000089053	ENSG00000061936
ENSG00000089053	ENSG00000090615
ENSG00000089053	ENSG00000257218
ENSG00000089053	ENSG00000183495
ENSG00000089053	ENSG00000058272
ENSG00000089053	ENSG00000111325
ENSG00000089053	ENSG00000111412
ENSG00000089053	ENSG00000110917
ENSG00000089053	ENSG00000198040
ENSG00000089053	ENSG00000122970
ENSG00000089053	ENSG00000139350
ENSG00000089053	ENSG00000110987
ENSG00000089053	ENSG00000184752
ENSG00000089053	ENSG00000150990
ENSG00000089053	ENSG00000051825
ENSG00000089053	ENSG00000132341
ENSG00000089053	ENSG00000198393
ENSG00000089053	ENSG00000110906
ENSG00000089053	ENSG00000111727
ENSG00000089053	ENSG00000139343
ENSG00000089053	ENSG00000177192
ENSG00000089053	ENSG00000139437
ENSG00000089053	ENSG00000059758
ENSG00000089053	ENSG00000188735
ENSG00000089053	ENSG00000122966
ENSG00000089053	ENSG00000176871
ENSG00000089053	ENSG00000198015
ENSG00000089053	ENSG00000084112
ENSG00000089053	ENSG00000120800
ENSG00000089053	ENSG00000111725
ENSG00000089053	ENSG00000112787
ENSG00000184281	ENSG00000070047
ENSG00000184281	ENSG00000110713
ENSG00000184281	ENSG00000177105
ENSG00000184281	ENSG00000177963
ENSG00000184281	ENSG00000185627
ENSG00000184281	ENSG00000110619
ENSG00000184281	ENSG00000177225
ENSG00000184281	ENSG00000183020
ENSG00000184281	ENSG00000205531
ENSG00000184281	ENSG00000184363
ENSG00000184281	ENSG00000132286
ENSG00000184281	ENSG00000182208
ENSG00000184281	ENSG00000177106
ENSG00000184281	ENSG00000174915
ENSG00000184281	ENSG00000177830
ENSG00000184281	ENSG00000174775
ENSG00000184281	ENSG00000005801
ENSG00000184281	ENSG00000078902
ENSG00000184281	ENSG00000142082
ENSG00000184281	ENSG00000177951
ENSG00000184281	ENSG00000023191
ENSG00000184281	ENSG00000177595
ENSG00000184281	ENSG00000177042
ENSG00000184281	ENSG00000132275
ENSG00000184281	ENSG00000051009
ENSG00000184281	ENSG00000148943
ENSG00000184281	ENSG00000177600
ENSG00000184281	ENSG00000148985
ENSG00000184281	ENSG00000110768
ENSG00000184281	ENSG00000149100
ENSG00000184281	ENSG00000177030
ENSG00000184281	ENSG00000170242
ENSG00000184281	ENSG00000177156
ENSG00000184281	ENSG00000175213
ENSG00000184281	ENSG00000074319
ENSG00000184281	ENSG00000166471
ENSG00000184281	ENSG00000129084
ENSG00000184281	ENSG00000011405
ENSG00000184281	ENSG00000167325
ENSG00000184281	ENSG00000158042
ENSG00000184281	ENSG00000129083
ENSG00000184281	ENSG00000177700
ENSG00000184281	ENSG00000177697
ENSG00000184281	ENSG00000170946
ENSG00000184281	ENSG00000166337
ENSG00000184281	ENSG00000198730
ENSG00000184281	ENSG00000110696
ENSG00000184281	ENSG00000148925
ENSG00000184281	ENSG00000179119
ENSG00000184281	ENSG00000167323
ENSG00000184281	ENSG00000099849
ENSG00000184281	ENSG00000110651
ENSG00000184281	ENSG00000133789
ENSG00000184281	ENSG00000110700
ENSG00000184281	ENSG00000205339
ENSG00000184281	ENSG00000175390
ENSG00000184281	ENSG00000110315
ENSG00000184281	ENSG00000236287
ENSG00000184281	ENSG00000152219
ENSG00000184281	ENSG00000149182
ENSG00000184281	ENSG00000185187
ENSG00000184281	ENSG00000166452
ENSG00000184281	ENSG00000177542
ENSG00000184281	ENSG00000175216
ENSG00000184281	ENSG00000175348
ENSG00000184281	ENSG00000166441
ENSG00000184281	ENSG00000175104
ENSG00000184281	ENSG00000148950
ENSG00000184281	ENSG00000110442
ENSG00000184281	ENSG00000132254
ENSG00000184281	ENSG00000166689
ENSG00000184281	ENSG00000177666
ENSG00000184281	ENSG00000121621
ENSG00000184281	ENSG00000185522
ENSG00000184281	ENSG00000166181
ENSG00000184281	ENSG00000214026
ENSG00000184281	ENSG00000180423
ENSG00000184281	ENSG00000166788
ENSG00000125779	ENSG00000088888
ENSG00000125779	ENSG00000125901
ENSG00000125779	ENSG00000125817
ENSG00000125779	ENSG00000132670
ENSG00000125779	ENSG00000125834
ENSG00000125779	ENSG00000125843
ENSG00000125779	ENSG00000125835
ENSG00000125779	ENSG00000101290
ENSG00000125779	ENSG00000088812
ENSG00000125779	ENSG00000125875
ENSG00000125779	ENSG00000132635
ENSG00000125779	ENSG00000101266
ENSG00000125779	ENSG00000088833
ENSG00000125779	ENSG00000247315
ENSG00000125779	ENSG00000101365
ENSG00000125779	ENSG00000198171
ENSG00000125779	ENSG00000215251
ENSG00000125779	ENSG00000185019
ENSG00000125779	ENSG00000132646
ENSG00000125779	ENSG00000101361
ENSG00000125779	ENSG00000088876
ENSG00000125779	ENSG00000089063
ENSG00000125779	ENSG00000125826
ENSG00000125779	ENSG00000177732
ENSG00000125779	ENSG00000125877
ENSG00000125779	ENSG00000125841
ENSG00000125779	ENSG00000101247
ENSG00000125779	ENSG00000125870
ENSG00000125779	ENSG00000215305
ENSG00000125779	ENSG00000125863
ENSG00000125779	ENSG00000088832
ENSG00000125779	ENSG00000089195
ENSG00000125779	ENSG00000125885
ENSG00000125779	ENSG00000196476
ENSG00000125779	ENSG00000088766
ENSG00000154144	ENSG00000150776
ENSG00000154144	ENSG00000086827
ENSG00000154144	ENSG00000166261
ENSG00000154144	ENSG00000120458
ENSG00000154144	ENSG00000149554
ENSG00000154144	ENSG00000196323
ENSG00000154144	ENSG00000196914
ENSG00000154144	ENSG00000168092
ENSG00000154144	ENSG00000186166
ENSG00000154144	ENSG00000182934
ENSG00000154144	ENSG00000149308
ENSG00000154144	ENSG00000172273
ENSG00000154144	ENSG00000198331
ENSG00000154144	ENSG00000149311
ENSG00000154144	ENSG00000150768
ENSG00000154144	ENSG00000204370
ENSG00000154144	ENSG00000188486
ENSG00000154144	ENSG00000165526
ENSG00000154144	ENSG00000149313
ENSG00000154144	ENSG00000137656
ENSG00000154144	ENSG00000110074
ENSG00000154144	ENSG00000149547
ENSG00000154144	ENSG00000166266
ENSG00000154144	ENSG00000137700
ENSG00000154144	ENSG00000048028
ENSG00000154144	ENSG00000134910
ENSG00000154144	ENSG00000167257
ENSG00000154144	ENSG00000178105
ENSG00000154144	ENSG00000167283
ENSG00000154144	ENSG00000110060
ENSG00000154144	ENSG00000151502
ENSG00000154144	ENSG00000150455
ENSG00000154144	ENSG00000182359
ENSG00000154144	ENSG00000172269
ENSG00000154144	ENSG00000110063
ENSG00000154144	ENSG00000197798
ENSG00000154144	ENSG00000110395
ENSG00000154144	ENSG00000160695
ENSG00000154144	ENSG00000109917
ENSG00000154144	ENSG00000166004
ENSG00000154144	ENSG00000154114
ENSG00000154144	ENSG00000110344
ENSG00000154144	ENSG00000118096
ENSG00000154144	ENSG00000086848
ENSG00000154144	ENSG00000256269
ENSG00000154144	ENSG00000137713
ENSG00000154144	ENSG00000150779
ENSG00000154144	ENSG00000118181
ENSG00000154144	ENSG00000151503
ENSG00000154144	ENSG00000110274
ENSG00000154144	ENSG00000170322
ENSG00000154144	ENSG00000150433
ENSG00000154144	ENSG00000150787
ENSG00000154144	ENSG00000150773
ENSG00000154144	ENSG00000120451
ENSG00000154144	ENSG00000137760
ENSG00000154144	ENSG00000118058
ENSG00000139372	ENSG00000075856
ENSG00000139372	ENSG00000136045
ENSG00000139372	ENSG00000136021
ENSG00000139372	ENSG00000135093
ENSG00000139372	ENSG00000110871
ENSG00000139372	ENSG00000111142
ENSG00000139372	ENSG00000120802
ENSG00000139372	ENSG00000170855
ENSG00000139372	ENSG00000089154
ENSG00000139372	ENSG00000075415
ENSG00000139372	ENSG00000139405
ENSG00000139372	ENSG00000186298
ENSG00000139372	ENSG00000111786
ENSG00000139372	ENSG00000120805
ENSG00000139372	ENSG00000135108
ENSG00000139372	ENSG00000179295
ENSG00000139372	ENSG00000150990
ENSG00000139372	ENSG00000123064
ENSG00000139372	ENSG00000110906
ENSG00000139372	ENSG00000075089
ENSG00000139372	ENSG00000089234
ENSG00000139372	ENSG00000110801
ENSG00000139372	ENSG00000111647
ENSG00000139372	ENSG00000185480
ENSG00000139372	ENSG00000075188
ENSG00000139372	ENSG00000151148
ENSG00000139372	ENSG00000196510
ENSG00000139372	ENSG00000139726
ENSG00000139372	ENSG00000133773
ENSG00000139372	ENSG00000139343
ENSG00000139372	ENSG00000058272
ENSG00000139372	ENSG00000157837
ENSG00000139372	ENSG00000022840
ENSG00000139372	ENSG00000120837
ENSG00000139372	ENSG00000111229
ENSG00000139372	ENSG00000198015
ENSG00000139372	ENSG00000111775
ENSG00000139372	ENSG00000204954
ENSG00000139372	ENSG00000111737
ENSG00000139372	ENSG00000111300
ENSG00000139372	ENSG00000204842
ENSG00000139372	ENSG00000139433
ENSG00000139372	ENSG00000139350
ENSG00000139372	ENSG00000139718
ENSG00000139372	ENSG00000184752
ENSG00000139372	ENSG00000089022
ENSG00000139372	ENSG00000170633
ENSG00000139372	ENSG00000247077
ENSG00000139372	ENSG00000110921
ENSG00000139372	ENSG00000157895
ENSG00000139372	ENSG00000167272
ENSG00000139372	ENSG00000122970
ENSG00000139372	ENSG00000084112
ENSG00000139372	ENSG00000198855
ENSG00000139372	ENSG00000111707
ENSG00000139372	ENSG00000111412
ENSG00000139372	ENSG00000139437
ENSG00000139372	ENSG00000089094
ENSG00000139372	ENSG00000183495
ENSG00000139372	ENSG00000179195
ENSG00000139372	ENSG00000139697
ENSG00000139372	ENSG00000139436
ENSG00000139372	ENSG00000089220
ENSG00000139372	ENSG00000177192
ENSG00000139372	ENSG00000196850
ENSG00000139372	ENSG00000111361
ENSG00000139372	ENSG00000136051
ENSG00000139372	ENSG00000090615
ENSG00000139372	ENSG00000111445
ENSG00000139372	ENSG00000111358
ENSG00000139372	ENSG00000176871
ENSG00000139372	ENSG00000110931
ENSG00000139372	ENSG00000059758
ENSG00000139372	ENSG00000111725
ENSG00000139372	ENSG00000173588
ENSG00000139372	ENSG00000111237
ENSG00000139372	ENSG00000135124
ENSG00000139372	ENSG00000008405
ENSG00000139372	ENSG00000184992
ENSG00000139372	ENSG00000111231
ENSG00000139372	ENSG00000198040
ENSG00000139372	ENSG00000122966
ENSG00000139372	ENSG00000111727
ENSG00000139372	ENSG00000120800
ENSG00000139372	ENSG00000139719
ENSG00000139372	ENSG00000176915
ENSG00000139372	ENSG00000086598
ENSG00000139372	ENSG00000257218
ENSG00000139372	ENSG00000110987
ENSG00000139372	ENSG00000132341
ENSG00000139372	ENSG00000177889
ENSG00000139372	ENSG00000110851
ENSG00000164654	ENSG00000106009
ENSG00000164654	ENSG00000106399
ENSG00000164654	ENSG00000086232
ENSG00000164654	ENSG00000106443
ENSG00000164654	ENSG00000122687
ENSG00000164654	ENSG00000146576
ENSG00000164654	ENSG00000106263
ENSG00000164654	ENSG00000136238
ENSG00000164654	ENSG00000122557
ENSG00000164654	ENSG00000164631
ENSG00000164654	ENSG00000205903
ENSG00000164654	ENSG00000164828
ENSG00000164654	ENSG00000219545
ENSG00000164654	ENSG00000106346
ENSG00000164654	ENSG00000178397
ENSG00000164654	ENSG00000146587
ENSG00000164654	ENSG00000157954
ENSG00000164654	ENSG00000106460
ENSG00000164654	ENSG00000157778
ENSG00000164654	ENSG00000065883
ENSG00000164654	ENSG00000164535
ENSG00000164654	ENSG00000156928
ENSG00000164654	ENSG00000106305
ENSG00000164654	ENSG00000015676
ENSG00000164654	ENSG00000106608
ENSG00000164654	ENSG00000006451
ENSG00000164654	ENSG00000002822
ENSG00000164654	ENSG00000122512
ENSG00000164654	ENSG00000011275
ENSG00000164654	ENSG00000164818
ENSG00000164654	ENSG00000240230
ENSG00000164654	ENSG00000105968
ENSG00000164654	ENSG00000106012
ENSG00000164654	ENSG00000189043
ENSG00000164654	ENSG00000241127
ENSG00000164654	ENSG00000071189
ENSG00000164654	ENSG00000136279
ENSG00000164654	ENSG00000196262
ENSG00000164654	ENSG00000239857
ENSG00000164654	ENSG00000105849
ENSG00000164654	ENSG00000122545
ENSG00000164654	ENSG00000010270
ENSG00000164654	ENSG00000136271
ENSG00000164654	ENSG00000106268
ENSG00000164654	ENSG00000106588
ENSG00000164654	ENSG00000106628
ENSG00000164654	ENSG00000006715
ENSG00000164654	ENSG00000106591
ENSG00000164654	ENSG00000146540
ENSG00000164654	ENSG00000198517
ENSG00000164654	ENSG00000242802
ENSG00000164654	ENSG00000136240
ENSG00000164654	ENSG00000106052
ENSG00000164654	ENSG00000106266
ENSG00000164654	ENSG00000182095
ENSG00000242802	ENSG00000106009
ENSG00000242802	ENSG00000157954
ENSG00000242802	ENSG00000164631
ENSG00000242802	ENSG00000071189
ENSG00000242802	ENSG00000146587
ENSG00000242802	ENSG00000146540
ENSG00000242802	ENSG00000136238
ENSG00000242802	ENSG00000086232
ENSG00000242802	ENSG00000106346
ENSG00000242802	ENSG00000156928
ENSG00000242802	ENSG00000122687
ENSG00000242802	ENSG00000122512
ENSG00000242802	ENSG00000106399
ENSG00000242802	ENSG00000106263
ENSG00000242802	ENSG00000146576
ENSG00000242802	ENSG00000065883
ENSG00000242802	ENSG00000106305
ENSG00000242802	ENSG00000011275
ENSG00000242802	ENSG00000178397
ENSG00000242802	ENSG00000164828
ENSG00000242802	ENSG00000189043
ENSG00000242802	ENSG00000136279
ENSG00000242802	ENSG00000164535
ENSG00000242802	ENSG00000239857
ENSG00000242802	ENSG00000105778
ENSG00000242802	ENSG00000205903
ENSG00000242802	ENSG00000157778
ENSG00000242802	ENSG00000136240
ENSG00000242802	ENSG00000006715
ENSG00000242802	ENSG00000168303
ENSG00000242802	ENSG00000105849
ENSG00000242802	ENSG00000240230
ENSG00000242802	ENSG00000182095
ENSG00000242802	ENSG00000106460
ENSG00000242802	ENSG00000219545
ENSG00000242802	ENSG00000106105
ENSG00000242802	ENSG00000122557
ENSG00000242802	ENSG00000241127
ENSG00000242802	ENSG00000106268
ENSG00000242802	ENSG00000106266
ENSG00000242802	ENSG00000106052
ENSG00000242802	ENSG00000136243
ENSG00000242802	ENSG00000015676
ENSG00000242802	ENSG00000002822
ENSG00000242802	ENSG00000164818
ENSG00000242802	ENSG00000136271
ENSG00000242802	ENSG00000196683
ENSG00000242802	ENSG00000122565
ENSG00000130193	ENSG00000170619
ENSG00000130193	ENSG00000187954
ENSG00000130193	ENSG00000104524
ENSG00000130193	ENSG00000185803
ENSG00000130193	ENSG00000179526
ENSG00000130193	ENSG00000014164
ENSG00000130193	ENSG00000179632
ENSG00000130193	ENSG00000170631
ENSG00000130193	ENSG00000261236
ENSG00000130193	ENSG00000158106
ENSG00000130193	ENSG00000235173
ENSG00000130193	ENSG00000183309
ENSG00000130193	ENSG00000179950
ENSG00000130193	ENSG00000185122
ENSG00000130193	ENSG00000250571
ENSG00000130193	ENSG00000171045
ENSG00000130193	ENSG00000179886
ENSG00000130193	ENSG00000180900
ENSG00000130193	ENSG00000167702
ENSG00000130193	ENSG00000147799
ENSG00000130193	ENSG00000185730
ENSG00000130193	ENSG00000178896
ENSG00000130193	ENSG00000179091
ENSG00000130193	ENSG00000178719
ENSG00000130193	ENSG00000160948
ENSG00000130193	ENSG00000181135
ENSG00000130193	ENSG00000197363
ENSG00000130193	ENSG00000104529
ENSG00000130193	ENSG00000173137
ENSG00000130193	ENSG00000104522
ENSG00000130193	ENSG00000160949
ENSG00000130193	ENSG00000167632
ENSG00000130193	ENSG00000196378
ENSG00000130193	ENSG00000160972
ENSG00000130193	ENSG00000147789
ENSG00000130193	ENSG00000196150
ENSG00000130193	ENSG00000185000
ENSG00000130193	ENSG00000198169
ENSG00000130193	ENSG00000182307
ENSG00000130193	ENSG00000178685
ENSG00000130193	ENSG00000169398
ENSG00000130193	ENSG00000179832
ENSG00000130193	ENSG00000213563
ENSG00000130193	ENSG00000161016
ENSG00000130193	ENSG00000234616
ENSG00000213619	ENSG00000109919
ENSG00000213619	ENSG00000175216
ENSG00000213619	ENSG00000149182
ENSG00000213619	ENSG00000110536
ENSG00000213619	ENSG00000175213
ENSG00000213619	ENSG00000149187
ENSG00000213619	ENSG00000165916
ENSG00000213619	ENSG00000175224
ENSG00000213619	ENSG00000110514
ENSG00000213619	ENSG00000166181
ENSG00000213619	ENSG00000110429
ENSG00000213619	ENSG00000121680
ENSG00000213619	ENSG00000110435
ENSG00000213619	ENSG00000129083
ENSG00000213619	ENSG00000011405
ENSG00000213619	ENSG00000149091
ENSG00000213619	ENSG00000166326
ENSG00000213619	ENSG00000149100
ENSG00000213619	ENSG00000110442
ENSG00000213619	ENSG00000074319
ENSG00000213619	ENSG00000148950
ENSG00000213619	ENSG00000152219
ENSG00000213619	ENSG00000170946
ENSG00000213619	ENSG00000110700
ENSG00000213619	ENSG00000166788
ENSG00000213619	ENSG00000180423
ENSG00000213619	ENSG00000110713
ENSG00000213619	ENSG00000167325
ENSG00000213619	ENSG00000198168
ENSG00000213619	ENSG00000175104
ENSG00000213619	ENSG00000185627
ENSG00000213619	ENSG00000236287
ENSG00000213619	ENSG00000129084
ENSG00000213619	ENSG00000060749
ENSG00000213619	ENSG00000135372
ENSG00000213619	ENSG00000179119
ENSG00000213619	ENSG00000110696
ENSG00000213619	ENSG00000158042
ENSG00000213619	ENSG00000198730
ENSG00000213619	ENSG00000175348
ENSG00000213619	ENSG00000135387
ENSG00000213619	ENSG00000110768
ENSG00000213619	ENSG00000109911
ENSG00000213619	ENSG00000185238
ENSG00000213619	ENSG00000177600
ENSG00000213619	ENSG00000177105
ENSG00000213619	ENSG00000148943
ENSG00000213619	ENSG00000175390
ENSG00000213619	ENSG00000170242
ENSG00000213619	ENSG00000121621
ENSG00000213619	ENSG00000142082
ENSG00000213619	ENSG00000166441
ENSG00000213619	ENSG00000205339
ENSG00000213619	ENSG00000174915
ENSG00000213619	ENSG00000132254
ENSG00000213619	ENSG00000183161
ENSG00000213619	ENSG00000177700
ENSG00000213619	ENSG00000166337
ENSG00000213619	ENSG00000177951
ENSG00000213619	ENSG00000184363
ENSG00000213619	ENSG00000177054
ENSG00000213619	ENSG00000185187
ENSG00000213619	ENSG00000177106
ENSG00000213619	ENSG00000205531
ENSG00000213619	ENSG00000177595
ENSG00000122545	ENSG00000122557
ENSG00000122545	ENSG00000065883
ENSG00000122545	ENSG00000170852
ENSG00000122545	ENSG00000106355
ENSG00000122545	ENSG00000015676
ENSG00000122545	ENSG00000146576
ENSG00000122545	ENSG00000122565
ENSG00000122545	ENSG00000106608
ENSG00000122545	ENSG00000105849
ENSG00000122545	ENSG00000196683
ENSG00000122545	ENSG00000196262
ENSG00000122545	ENSG00000136280
ENSG00000122545	ENSG00000106588
ENSG00000122545	ENSG00000178397
ENSG00000122545	ENSG00000172115
ENSG00000122545	ENSG00000106636
ENSG00000122545	ENSG00000006451
ENSG00000122545	ENSG00000106052
ENSG00000122545	ENSG00000105968
ENSG00000122545	ENSG00000106268
ENSG00000122545	ENSG00000164631
ENSG00000122545	ENSG00000106628
ENSG00000122545	ENSG00000241127
ENSG00000122545	ENSG00000122687
ENSG00000122545	ENSG00000105866
ENSG00000122545	ENSG00000136271
ENSG00000122545	ENSG00000136238
ENSG00000122545	ENSG00000106105
ENSG00000122545	ENSG00000002822
ENSG00000122545	ENSG00000156928
ENSG00000122545	ENSG00000010270
ENSG00000122545	ENSG00000006715
ENSG00000122545	ENSG00000136279
ENSG00000122545	ENSG00000105778
ENSG00000122545	ENSG00000157954
ENSG00000122545	ENSG00000106399
ENSG00000122545	ENSG00000106263
ENSG00000122545	ENSG00000106591
ENSG00000122545	ENSG00000106346
ENSG00000122545	ENSG00000146587
ENSG00000122545	ENSG00000164828
ENSG00000122545	ENSG00000071189
ENSG00000122545	ENSG00000106266
ENSG00000122545	ENSG00000136240
ENSG00000122545	ENSG00000168303
ENSG00000122545	ENSG00000136243
ENSG00000122545	ENSG00000086232
ENSG00000122545	ENSG00000205903
ENSG00000122545	ENSG00000157778
ENSG00000122545	ENSG00000164535
ENSG00000122545	ENSG00000136270
ENSG00000198169	ENSG00000147789
ENSG00000198169	ENSG00000170619
ENSG00000198169	ENSG00000179950
ENSG00000198169	ENSG00000183309
ENSG00000198169	ENSG00000160949
ENSG00000198169	ENSG00000014164
ENSG00000198169	ENSG00000179632
ENSG00000198169	ENSG00000160948
ENSG00000198169	ENSG00000185803
ENSG00000198169	ENSG00000180900
ENSG00000198169	ENSG00000158106
ENSG00000198169	ENSG00000178719
ENSG00000198169	ENSG00000196150
ENSG00000198169	ENSG00000185000
ENSG00000198169	ENSG00000179832
ENSG00000198169	ENSG00000179091
ENSG00000198169	ENSG00000181135
ENSG00000198169	ENSG00000147799
ENSG00000198169	ENSG00000196378
ENSG00000198169	ENSG00000197858
ENSG00000198169	ENSG00000185122
ENSG00000198169	ENSG00000170631
ENSG00000198169	ENSG00000197363
ENSG00000198169	ENSG00000179526
ENSG00000198169	ENSG00000173137
ENSG00000198169	ENSG00000178896
ENSG00000198169	ENSG00000187954
ENSG00000198169	ENSG00000160959
ENSG00000198169	ENSG00000104522
ENSG00000198169	ENSG00000071894
ENSG00000198169	ENSG00000167632
ENSG00000198169	ENSG00000180921
ENSG00000198169	ENSG00000104524
ENSG00000198169	ENSG00000129292
ENSG00000198169	ENSG00000179886
ENSG00000198169	ENSG00000160972
ENSG00000198169	ENSG00000182307
ENSG00000198169	ENSG00000167702
ENSG00000198169	ENSG00000261236
ENSG00000198169	ENSG00000178209
ENSG00000198169	ENSG00000182325
ENSG00000198169	ENSG00000160957
ENSG00000198169	ENSG00000185730
ENSG00000198169	ENSG00000167700
ENSG00000198169	ENSG00000235173
ENSG00000198169	ENSG00000184428
ENSG00000198169	ENSG00000178685
ENSG00000198169	ENSG00000104472
ENSG00000198169	ENSG00000169398
ENSG00000198169	ENSG00000213563
ENSG00000198169	ENSG00000203499
ENSG00000198169	ENSG00000104529
ENSG00000198169	ENSG00000171045
ENSG00000198169	ENSG00000250571
ENSG00000166266	ENSG00000150768
ENSG00000166266	ENSG00000149308
ENSG00000166266	ENSG00000168092
ENSG00000166266	ENSG00000086827
ENSG00000166266	ENSG00000150776
ENSG00000166266	ENSG00000178105
ENSG00000166266	ENSG00000048028
ENSG00000166266	ENSG00000149313
ENSG00000166266	ENSG00000150787
ENSG00000166266	ENSG00000204370
ENSG00000166266	ENSG00000167257
ENSG00000166266	ENSG00000198331
ENSG00000166266	ENSG00000137656
ENSG00000166266	ENSG00000150779
ENSG00000166266	ENSG00000196655
ENSG00000166266	ENSG00000182359
ENSG00000166266	ENSG00000110274
ENSG00000166266	ENSG00000166261
ENSG00000166266	ENSG00000256269
ENSG00000166266	ENSG00000172269
ENSG00000166266	ENSG00000149547
ENSG00000166266	ENSG00000110330
ENSG00000166266	ENSG00000149311
ENSG00000166266	ENSG00000167283
ENSG00000166266	ENSG00000110367
ENSG00000166266	ENSG00000196323
ENSG00000166266	ENSG00000172273
ENSG00000166266	ENSG00000182934
ENSG00000166266	ENSG00000165526
ENSG00000166266	ENSG00000086848
ENSG00000166266	ENSG00000137692
ENSG00000166266	ENSG00000188486
ENSG00000166266	ENSG00000137760
ENSG00000166266	ENSG00000149554
ENSG00000166266	ENSG00000197798
ENSG00000166266	ENSG00000120458
ENSG00000166266	ENSG00000110063
ENSG00000166266	ENSG00000109917
ENSG00000166266	ENSG00000076053
ENSG00000166266	ENSG00000152404
ENSG00000166266	ENSG00000255561
ENSG00000166266	ENSG00000137713
ENSG00000166266	ENSG00000150455
ENSG00000166266	ENSG00000150773
ENSG00000166266	ENSG00000110344
ENSG00000166266	ENSG00000110060
ENSG00000166266	ENSG00000166004
ENSG00000166266	ENSG00000196914
ENSG00000166266	ENSG00000118058
ENSG00000166266	ENSG00000186166
ENSG00000166266	ENSG00000154114
ENSG00000166266	ENSG00000134910
ENSG00000166266	ENSG00000180425
ENSG00000166266	ENSG00000118096
ENSG00000166266	ENSG00000110074
ENSG00000166266	ENSG00000137700
ENSG00000166266	ENSG00000160695
ENSG00000166266	ENSG00000120451
ENSG00000166266	ENSG00000150433
ENSG00000166266	ENSG00000151502
ENSG00000166266	ENSG00000076043
ENSG00000166266	ENSG00000110395
ENSG00000166266	ENSG00000151503
ENSG00000166266	ENSG00000186174
ENSG00000166266	ENSG00000170322
ENSG00000166266	ENSG00000118181
ENSG00000129255	ENSG00000129245
ENSG00000129255	ENSG00000161956
ENSG00000129255	ENSG00000215041
ENSG00000129255	ENSG00000132507
ENSG00000129255	ENSG00000175826
ENSG00000129255	ENSG00000133028
ENSG00000129255	ENSG00000170037
ENSG00000129255	ENSG00000183011
ENSG00000129255	ENSG00000170043
ENSG00000129255	ENSG00000141499
ENSG00000129255	ENSG00000174231
ENSG00000129255	ENSG00000185722
ENSG00000129255	ENSG00000174282
ENSG00000129255	ENSG00000170296
ENSG00000129255	ENSG00000167699
ENSG00000129255	ENSG00000205544
ENSG00000129255	ENSG00000186532
ENSG00000129255	ENSG00000167842
ENSG00000129255	ENSG00000108559
ENSG00000129255	ENSG00000142507
ENSG00000129255	ENSG00000171861
ENSG00000129255	ENSG00000108963
ENSG00000129255	ENSG00000132383
ENSG00000129255	ENSG00000004975
ENSG00000129255	ENSG00000072849
ENSG00000129255	ENSG00000197879
ENSG00000129255	ENSG00000166579
ENSG00000129255	ENSG00000170291
ENSG00000129255	ENSG00000178971
ENSG00000129255	ENSG00000091640
ENSG00000129255	ENSG00000040633
ENSG00000129255	ENSG00000108528
ENSG00000129255	ENSG00000178921
ENSG00000129255	ENSG00000132376
ENSG00000129255	ENSG00000141252
ENSG00000129255	ENSG00000159842
ENSG00000129255	ENSG00000141030
ENSG00000129255	ENSG00000181284
ENSG00000129255	ENSG00000177302
ENSG00000129255	ENSG00000161920
ENSG00000129255	ENSG00000108523
ENSG00000129255	ENSG00000127804
ENSG00000129255	ENSG00000072778
ENSG00000129255	ENSG00000167721
ENSG00000129255	ENSG00000132522
ENSG00000129255	ENSG00000170310
ENSG00000129255	ENSG00000108953
ENSG00000129255	ENSG00000108561
ENSG00000129255	ENSG00000178999
ENSG00000129255	ENSG00000108961
ENSG00000129255	ENSG00000132382
ENSG00000129255	ENSG00000070366
ENSG00000129255	ENSG00000005100
ENSG00000129255	ENSG00000177370
ENSG00000129255	ENSG00000006744
ENSG00000129255	ENSG00000196544
ENSG00000129255	ENSG00000161970
ENSG00000129255	ENSG00000220205
ENSG00000129255	ENSG00000170222
ENSG00000129255	ENSG00000182224
ENSG00000129255	ENSG00000141503
ENSG00000129255	ENSG00000141456
ENSG00000129255	ENSG00000133026
ENSG00000129255	ENSG00000167193
ENSG00000129255	ENSG00000132388
ENSG00000129255	ENSG00000074755
ENSG00000129255	ENSG00000170004
ENSG00000129255	ENSG00000129197
ENSG00000129255	ENSG00000141026
ENSG00000129255	ENSG00000179029
ENSG00000129255	ENSG00000132361
ENSG00000129255	ENSG00000167840
ENSG00000129255	ENSG00000129219
ENSG00000129255	ENSG00000129235
ENSG00000129255	ENSG00000132510
ENSG00000129255	ENSG00000007168
ENSG00000129255	ENSG00000179409
ENSG00000129255	ENSG00000177427
ENSG00000129255	ENSG00000083457
ENSG00000129255	ENSG00000108509
ENSG00000129255	ENSG00000141258
ENSG00000129255	ENSG00000108590
ENSG00000103126	ENSG00000007520
ENSG00000103126	ENSG00000095906
ENSG00000103126	ENSG00000140992
ENSG00000103126	ENSG00000205937
ENSG00000103126	ENSG00000103245
ENSG00000103126	ENSG00000131653
ENSG00000103126	ENSG00000140983
ENSG00000103126	ENSG00000103199
ENSG00000103126	ENSG00000086504
ENSG00000103126	ENSG00000167962
ENSG00000103126	ENSG00000103275
ENSG00000103126	ENSG00000197562
ENSG00000103126	ENSG00000122390
ENSG00000103126	ENSG00000005339
[truncated: 20,353 more rows]
