# Supplementary material for: k-core genes underpin structural features of breast cancer
Source: Sci Rep. 2021 Aug 11;11:16284. doi: 10.1038/s41598-021-95313-y (PMC8358063; doi:10.1038/s41598-021-95313-y)
Supplement: Supplementary file 1 — Supplementary Information. [file 41598_2021_95313_MOESM1_ESM.zip › 30_cores/30_core_luminalA.csv]

source	target
ENSG00000172375	ENSG00000172273
ENSG00000172375	ENSG00000167283
ENSG00000172375	ENSG00000095139
ENSG00000172375	ENSG00000118058
ENSG00000172375	ENSG00000151502
ENSG00000172375	ENSG00000196655
ENSG00000172375	ENSG00000196323
ENSG00000172375	ENSG00000150787
ENSG00000172375	ENSG00000120451
ENSG00000172375	ENSG00000160695
ENSG00000172375	ENSG00000150768
ENSG00000172375	ENSG00000150455
ENSG00000172375	ENSG00000149428
ENSG00000172375	ENSG00000109917
ENSG00000172375	ENSG00000170322
ENSG00000172375	ENSG00000076043
ENSG00000172375	ENSG00000172269
ENSG00000172375	ENSG00000137656
ENSG00000172375	ENSG00000149308
ENSG00000172375	ENSG00000110274
ENSG00000172375	ENSG00000086827
ENSG00000172375	ENSG00000110395
ENSG00000172375	ENSG00000168092
ENSG00000172375	ENSG00000173456
ENSG00000172375	ENSG00000151503
ENSG00000172375	ENSG00000149547
ENSG00000172375	ENSG00000149418
ENSG00000172375	ENSG00000149554
ENSG00000172375	ENSG00000086848
ENSG00000172375	ENSG00000149313
ENSG00000172375	ENSG00000150776
ENSG00000172375	ENSG00000110367
ENSG00000172375	ENSG00000150773
ENSG00000172375	ENSG00000150316
ENSG00000172375	ENSG00000256269
ENSG00000172375	ENSG00000042429
ENSG00000172375	ENSG00000110063
ENSG00000172375	ENSG00000166266
ENSG00000172375	ENSG00000186174
ENSG00000172375	ENSG00000150779
ENSG00000172375	ENSG00000134910
ENSG00000172375	ENSG00000182934
ENSG00000172375	ENSG00000137720
ENSG00000172375	ENSG00000048028
ENSG00000172375	ENSG00000137700
ENSG00000172375	ENSG00000197798
ENSG00000172375	ENSG00000110344
ENSG00000172375	ENSG00000188486
ENSG00000172375	ENSG00000178105
ENSG00000172375	ENSG00000255561
ENSG00000172375	ENSG00000118096
ENSG00000172375	ENSG00000149582
ENSG00000172375	ENSG00000196914
ENSG00000172375	ENSG00000165526
ENSG00000172375	ENSG00000167257
ENSG00000172375	ENSG00000182359
ENSG00000172375	ENSG00000186166
ENSG00000172375	ENSG00000118181
ENSG00000095139	ENSG00000172269
ENSG00000095139	ENSG00000168092
ENSG00000095139	ENSG00000110367
ENSG00000095139	ENSG00000150768
ENSG00000095139	ENSG00000118096
ENSG00000095139	ENSG00000137656
ENSG00000095139	ENSG00000167283
ENSG00000095139	ENSG00000118058
ENSG00000095139	ENSG00000110344
ENSG00000095139	ENSG00000149428
ENSG00000095139	ENSG00000182934
ENSG00000095139	ENSG00000110395
ENSG00000095139	ENSG00000134910
ENSG00000095139	ENSG00000086827
ENSG00000095139	ENSG00000167257
ENSG00000095139	ENSG00000109917
ENSG00000095139	ENSG00000149547
ENSG00000095139	ENSG00000149582
ENSG00000095139	ENSG00000110274
ENSG00000095139	ENSG00000166266
ENSG00000095139	ENSG00000172273
ENSG00000095139	ENSG00000160695
ENSG00000095139	ENSG00000173456
ENSG00000095139	ENSG00000186174
ENSG00000095139	ENSG00000120451
ENSG00000095139	ENSG00000137700
ENSG00000095139	ENSG00000149554
ENSG00000095139	ENSG00000256269
ENSG00000095139	ENSG00000048028
ENSG00000095139	ENSG00000151502
ENSG00000095139	ENSG00000150776
ENSG00000095139	ENSG00000150779
ENSG00000095139	ENSG00000086848
ENSG00000095139	ENSG00000196655
ENSG00000095139	ENSG00000118181
ENSG00000095139	ENSG00000150455
ENSG00000095139	ENSG00000186166
ENSG00000095139	ENSG00000170322
ENSG00000095139	ENSG00000196323
ENSG00000095139	ENSG00000076053
ENSG00000095139	ENSG00000150787
ENSG00000095139	ENSG00000149308
ENSG00000095139	ENSG00000165526
ENSG00000095139	ENSG00000197798
ENSG00000095139	ENSG00000149313
ENSG00000095139	ENSG00000188486
ENSG00000095139	ENSG00000152404
ENSG00000095139	ENSG00000076043
ENSG00000095139	ENSG00000154114
ENSG00000095139	ENSG00000198331
ENSG00000095139	ENSG00000150773
ENSG00000095139	ENSG00000160613
ENSG00000095139	ENSG00000149418
ENSG00000095139	ENSG00000149577
ENSG00000095139	ENSG00000154144
ENSG00000095139	ENSG00000151503
ENSG00000095139	ENSG00000196914
ENSG00000095139	ENSG00000178105
ENSG00000095139	ENSG00000110330
ENSG00000095139	ENSG00000110080
ENSG00000095139	ENSG00000150316
ENSG00000095139	ENSG00000120458
ENSG00000095139	ENSG00000182359
ENSG00000095139	ENSG00000255561
ENSG00000095139	ENSG00000110074
ENSG00000095139	ENSG00000110063
ENSG00000095139	ENSG00000204370
ENSG00000095139	ENSG00000137720
ENSG00000095139	ENSG00000110060
ENSG00000100359	ENSG00000239900
ENSG00000100359	ENSG00000100324
ENSG00000100359	ENSG00000100083
ENSG00000100359	ENSG00000128159
ENSG00000100359	ENSG00000100395
ENSG00000100359	ENSG00000100403
ENSG00000100359	ENSG00000100410
ENSG00000100359	ENSG00000100150
ENSG00000100359	ENSG00000198951
ENSG00000100359	ENSG00000100239
ENSG00000100359	ENSG00000100220
ENSG00000100359	ENSG00000070413
ENSG00000100359	ENSG00000100246
ENSG00000100359	ENSG00000025770
ENSG00000100359	ENSG00000183530
ENSG00000100359	ENSG00000100221
ENSG00000100359	ENSG00000100372
ENSG00000100359	ENSG00000100226
ENSG00000100359	ENSG00000241973
ENSG00000100359	ENSG00000184983
ENSG00000100359	ENSG00000069998
ENSG00000100359	ENSG00000100280
ENSG00000100359	ENSG00000100138
ENSG00000100359	ENSG00000242259
ENSG00000100359	ENSG00000196236
ENSG00000100359	ENSG00000100412
ENSG00000100359	ENSG00000100216
ENSG00000100359	ENSG00000133422
ENSG00000100359	ENSG00000099899
ENSG00000100359	ENSG00000100029
ENSG00000100359	ENSG00000196419
ENSG00000100359	ENSG00000198089
ENSG00000100359	ENSG00000100099
ENSG00000100359	ENSG00000184708
ENSG00000100359	ENSG00000100284
ENSG00000100359	ENSG00000099910
ENSG00000100359	ENSG00000100387
ENSG00000100359	ENSG00000170638
ENSG00000100359	ENSG00000100348
ENSG00000100359	ENSG00000100030
ENSG00000100359	ENSG00000100209
ENSG00000100359	ENSG00000215193
ENSG00000100359	ENSG00000130638
ENSG00000100359	ENSG00000100413
ENSG00000100359	ENSG00000100258
ENSG00000100359	ENSG00000100023
ENSG00000100359	ENSG00000100227
ENSG00000100359	ENSG00000100271
ENSG00000100359	ENSG00000100325
ENSG00000100359	ENSG00000184076
ENSG00000100359	ENSG00000100319
ENSG00000100359	ENSG00000180957
ENSG00000100359	ENSG00000100393
ENSG00000100359	ENSG00000100211
ENSG00000100359	ENSG00000099991
ENSG00000100359	ENSG00000185721
ENSG00000100359	ENSG00000213923
ENSG00000100359	ENSG00000099949
ENSG00000100359	ENSG00000099968
ENSG00000100359	ENSG00000100129
ENSG00000100359	ENSG00000054611
ENSG00000100359	ENSG00000100207
ENSG00000100359	ENSG00000185651
ENSG00000100359	ENSG00000205643
ENSG00000100359	ENSG00000100124
ENSG00000185608	ENSG00000070413
ENSG00000185608	ENSG00000128185
ENSG00000185608	ENSG00000099901
ENSG00000185608	ENSG00000099968
ENSG00000185608	ENSG00000185651
ENSG00000185608	ENSG00000100084
ENSG00000185608	ENSG00000185252
ENSG00000185608	ENSG00000242259
ENSG00000185608	ENSG00000070010
ENSG00000185608	ENSG00000184436
ENSG00000185608	ENSG00000100056
ENSG00000185608	ENSG00000131100
ENSG00000185608	ENSG00000099940
ENSG00000185608	ENSG00000099942
ENSG00000185608	ENSG00000215193
ENSG00000185608	ENSG00000099899
ENSG00000185608	ENSG00000099917
ENSG00000185608	ENSG00000100028
ENSG00000185608	ENSG00000099949
ENSG00000185608	ENSG00000100030
ENSG00000185608	ENSG00000100105
ENSG00000185608	ENSG00000093000
ENSG00000185608	ENSG00000184983
ENSG00000185608	ENSG00000138867
ENSG00000185608	ENSG00000185721
ENSG00000185608	ENSG00000184076
ENSG00000185608	ENSG00000099910
ENSG00000185608	ENSG00000069998
ENSG00000185608	ENSG00000100395
ENSG00000185608	ENSG00000100324
ENSG00000185608	ENSG00000100348
ENSG00000185608	ENSG00000100410
ENSG00000185608	ENSG00000100124
ENSG00000185608	ENSG00000100319
ENSG00000185608	ENSG00000196419
ENSG00000185608	ENSG00000100239
ENSG00000185608	ENSG00000099956
ENSG00000185608	ENSG00000100335
ENSG00000185608	ENSG00000187051
ENSG00000185608	ENSG00000100425
ENSG00000185608	ENSG00000180957
ENSG00000185608	ENSG00000241973
ENSG00000185608	ENSG00000100220
ENSG00000185608	ENSG00000183530
ENSG00000185608	ENSG00000100023
ENSG00000185608	ENSG00000186716
ENSG00000185608	ENSG00000099904
ENSG00000185608	ENSG00000100083
ENSG00000185608	ENSG00000100109
ENSG00000185608	ENSG00000100281
ENSG00000185608	ENSG00000100372
ENSG00000185608	ENSG00000100216
ENSG00000185608	ENSG00000100380
ENSG00000185608	ENSG00000025770
ENSG00000185608	ENSG00000100207
ENSG00000185608	ENSG00000100418
ENSG00000185608	ENSG00000205643
ENSG00000185608	ENSG00000100209
ENSG00000185608	ENSG00000184708
ENSG00000185608	ENSG00000187792
ENSG00000185608	ENSG00000100387
ENSG00000130856	ENSG00000141759
ENSG00000130856	ENSG00000226742
ENSG00000130856	ENSG00000075336
ENSG00000130856	ENSG00000176225
ENSG00000130856	ENSG00000060069
ENSG00000130856	ENSG00000134444
ENSG00000130856	ENSG00000101546
ENSG00000130856	ENSG00000179981
ENSG00000130856	ENSG00000141627
ENSG00000130856	ENSG00000180011
ENSG00000130856	ENSG00000166377
ENSG00000130856	ENSG00000141644
ENSG00000130856	ENSG00000152223
ENSG00000130856	ENSG00000154839
ENSG00000130856	ENSG00000119541
ENSG00000130856	ENSG00000091164
ENSG00000130856	ENSG00000134440
ENSG00000130856	ENSG00000122490
ENSG00000130856	ENSG00000081913
ENSG00000130856	ENSG00000172466
ENSG00000130856	ENSG00000101751
ENSG00000130856	ENSG00000186496
ENSG00000130856	ENSG00000152242
ENSG00000130856	ENSG00000141452
ENSG00000130856	ENSG00000141646
ENSG00000130856	ENSG00000153339
ENSG00000130856	ENSG00000141664
ENSG00000130856	ENSG00000175387
ENSG00000130856	ENSG00000078142
ENSG00000130856	ENSG00000119537
ENSG00000130856	ENSG00000049759
ENSG00000130856	ENSG00000141380
ENSG00000130856	ENSG00000118680
ENSG00000130856	ENSG00000265681
ENSG00000130856	ENSG00000152234
ENSG00000130856	ENSG00000141428
ENSG00000130856	ENSG00000085415
ENSG00000130856	ENSG00000186814
ENSG00000130856	ENSG00000141425
ENSG00000130856	ENSG00000133313
ENSG00000130856	ENSG00000177150
ENSG00000130856	ENSG00000154832
ENSG00000130856	ENSG00000134049
ENSG00000130856	ENSG00000255112
ENSG00000130856	ENSG00000074695
ENSG00000130856	ENSG00000081923
ENSG00000130856	ENSG00000128789
ENSG00000130856	ENSG00000179152
ENSG00000130856	ENSG00000101782
ENSG00000130856	ENSG00000197563
ENSG00000130856	ENSG00000154889
ENSG00000130856	ENSG00000175354
ENSG00000130856	ENSG00000101654
ENSG00000173456	ENSG00000172269
ENSG00000173456	ENSG00000110274
ENSG00000173456	ENSG00000137656
ENSG00000173456	ENSG00000149547
ENSG00000173456	ENSG00000150768
ENSG00000173456	ENSG00000186174
ENSG00000173456	ENSG00000167257
ENSG00000173456	ENSG00000196323
ENSG00000173456	ENSG00000166266
ENSG00000173456	ENSG00000149582
ENSG00000173456	ENSG00000120451
ENSG00000173456	ENSG00000137700
ENSG00000173456	ENSG00000086827
ENSG00000173456	ENSG00000165526
ENSG00000173456	ENSG00000167283
ENSG00000173456	ENSG00000150455
ENSG00000173456	ENSG00000134910
ENSG00000173456	ENSG00000118058
ENSG00000173456	ENSG00000160695
ENSG00000173456	ENSG00000172273
ENSG00000173456	ENSG00000170322
ENSG00000173456	ENSG00000118096
ENSG00000173456	ENSG00000149308
ENSG00000173456	ENSG00000168092
ENSG00000173456	ENSG00000149428
ENSG00000173456	ENSG00000110344
ENSG00000173456	ENSG00000150776
ENSG00000173456	ENSG00000110395
ENSG00000173456	ENSG00000086848
ENSG00000173456	ENSG00000154114
ENSG00000173456	ENSG00000076053
ENSG00000173456	ENSG00000150779
ENSG00000173456	ENSG00000256269
ENSG00000173456	ENSG00000048028
ENSG00000173456	ENSG00000196655
ENSG00000173456	ENSG00000151502
ENSG00000173456	ENSG00000182359
ENSG00000173456	ENSG00000109917
ENSG00000173456	ENSG00000110367
ENSG00000173456	ENSG00000149313
ENSG00000173456	ENSG00000182934
ENSG00000173456	ENSG00000152404
ENSG00000173456	ENSG00000118181
ENSG00000173456	ENSG00000196914
ENSG00000173456	ENSG00000204370
ENSG00000173456	ENSG00000110074
ENSG00000173456	ENSG00000188486
ENSG00000173456	ENSG00000198331
ENSG00000173456	ENSG00000197798
ENSG00000173456	ENSG00000186166
ENSG00000173456	ENSG00000076043
ENSG00000173456	ENSG00000149554
ENSG00000173456	ENSG00000178105
ENSG00000173456	ENSG00000120458
ENSG00000173456	ENSG00000150787
ENSG00000173456	ENSG00000110063
ENSG00000173456	ENSG00000160613
ENSG00000173456	ENSG00000151503
ENSG00000173456	ENSG00000110330
ENSG00000173456	ENSG00000110080
ENSG00000173456	ENSG00000150316
ENSG00000164068	ENSG00000172046
ENSG00000164068	ENSG00000132153
ENSG00000164068	ENSG00000198218
ENSG00000164068	ENSG00000126062
ENSG00000164068	ENSG00000163681
ENSG00000164068	ENSG00000067560
ENSG00000164068	ENSG00000177352
ENSG00000164068	ENSG00000178467
ENSG00000164068	ENSG00000114904
ENSG00000164068	ENSG00000011376
ENSG00000164068	ENSG00000068745
ENSG00000164068	ENSG00000145041
ENSG00000164068	ENSG00000010322
ENSG00000164068	ENSG00000076201
ENSG00000164068	ENSG00000114735
ENSG00000164068	ENSG00000173402
ENSG00000164068	ENSG00000114383
ENSG00000164068	ENSG00000163930
ENSG00000164068	ENSG00000163812
ENSG00000164068	ENSG00000163605
ENSG00000164068	ENSG00000272886
ENSG00000164068	ENSG00000211456
ENSG00000164068	ENSG00000093183
ENSG00000164068	ENSG00000181555
ENSG00000164068	ENSG00000114650
ENSG00000164068	ENSG00000114395
ENSG00000164068	ENSG00000114316
ENSG00000164068	ENSG00000177479
ENSG00000164068	ENSG00000114388
ENSG00000164068	ENSG00000163832
ENSG00000164068	ENSG00000144744
ENSG00000164068	ENSG00000003756
ENSG00000164068	ENSG00000232112
ENSG00000164068	ENSG00000172037
ENSG00000164068	ENSG00000114902
ENSG00000164068	ENSG00000114767
ENSG00000164068	ENSG00000144746
ENSG00000164068	ENSG00000114742
ENSG00000164068	ENSG00000163939
ENSG00000164068	ENSG00000163818
ENSG00000164068	ENSG00000163933
ENSG00000164068	ENSG00000144741
ENSG00000164068	ENSG00000243477
ENSG00000164068	ENSG00000164080
ENSG00000164068	ENSG00000164062
ENSG00000164068	ENSG00000164054
ENSG00000164068	ENSG00000178149
ENSG00000164068	ENSG00000188315
ENSG00000164068	ENSG00000016864
ENSG00000164068	ENSG00000179152
ENSG00000164068	ENSG00000172939
ENSG00000164068	ENSG00000163946
ENSG00000164068	ENSG00000163684
ENSG00000134278	ENSG00000141385
ENSG00000134278	ENSG00000128789
ENSG00000134278	ENSG00000085415
ENSG00000134278	ENSG00000134444
ENSG00000134278	ENSG00000176105
ENSG00000134278	ENSG00000177150
ENSG00000134278	ENSG00000101654
ENSG00000134278	ENSG00000255112
ENSG00000134278	ENSG00000154059
ENSG00000134278	ENSG00000134440
ENSG00000134278	ENSG00000091157
ENSG00000134278	ENSG00000141458
ENSG00000134278	ENSG00000101558
ENSG00000134278	ENSG00000153339
ENSG00000134278	ENSG00000141452
ENSG00000134278	ENSG00000101639
ENSG00000134278	ENSG00000134265
ENSG00000134278	ENSG00000101782
ENSG00000134278	ENSG00000152234
ENSG00000134278	ENSG00000154889
ENSG00000134278	ENSG00000091164
ENSG00000134278	ENSG00000046604
ENSG00000134278	ENSG00000152242
ENSG00000134278	ENSG00000101752
ENSG00000134278	ENSG00000119541
ENSG00000134278	ENSG00000101624
ENSG00000134278	ENSG00000141425
ENSG00000134278	ENSG00000175354
ENSG00000134278	ENSG00000141380
ENSG00000134278	ENSG00000154845
ENSG00000134278	ENSG00000074695
ENSG00000134278	ENSG00000067900
ENSG00000134278	ENSG00000119537
ENSG00000100354	ENSG00000185721
ENSG00000100354	ENSG00000100387
ENSG00000100354	ENSG00000183530
ENSG00000100354	ENSG00000100412
ENSG00000100354	ENSG00000100109
ENSG00000100354	ENSG00000100410
ENSG00000100354	ENSG00000239900
ENSG00000100354	ENSG00000100246
ENSG00000100354	ENSG00000182541
ENSG00000100354	ENSG00000100324
ENSG00000100354	ENSG00000138942
ENSG00000100354	ENSG00000099968
ENSG00000100354	ENSG00000054611
ENSG00000100354	ENSG00000100216
ENSG00000100354	ENSG00000099942
ENSG00000100354	ENSG00000100330
ENSG00000100354	ENSG00000100220
ENSG00000100354	ENSG00000100335
ENSG00000100354	ENSG00000196236
ENSG00000100354	ENSG00000196588
ENSG00000100354	ENSG00000100227
ENSG00000100354	ENSG00000100207
ENSG00000100354	ENSG00000182858
ENSG00000100354	ENSG00000213923
ENSG00000100354	ENSG00000100393
ENSG00000100354	ENSG00000100403
ENSG00000100354	ENSG00000100284
ENSG00000100354	ENSG00000184708
ENSG00000100354	ENSG00000100029
ENSG00000100354	ENSG00000184983
ENSG00000100354	ENSG00000100319
ENSG00000112742	ENSG00000112984
ENSG00000112742	ENSG00000134057
ENSG00000112742	ENSG00000123485
ENSG00000112742	ENSG00000066279
ENSG00000112742	ENSG00000117650
ENSG00000112742	ENSG00000166851
ENSG00000112742	ENSG00000164611
ENSG00000112742	ENSG00000088325
ENSG00000112742	ENSG00000156970
ENSG00000112742	ENSG00000117724
ENSG00000112742	ENSG00000135451
ENSG00000112742	ENSG00000109805
ENSG00000112742	ENSG00000109674
ENSG00000112742	ENSG00000072571
ENSG00000112742	ENSG00000169607
ENSG00000112742	ENSG00000237649
ENSG00000112742	ENSG00000183856
ENSG00000112742	ENSG00000080986
ENSG00000112742	ENSG00000175063
ENSG00000112742	ENSG00000111206
ENSG00000112742	ENSG00000121152
ENSG00000112742	ENSG00000198901
ENSG00000112742	ENSG00000126787
ENSG00000112742	ENSG00000198826
ENSG00000112742	ENSG00000142945
ENSG00000112742	ENSG00000117399
ENSG00000112742	ENSG00000186185
ENSG00000112742	ENSG00000090889
ENSG00000112742	ENSG00000161800
ENSG00000112742	ENSG00000076382
ENSG00000112742	ENSG00000139734
ENSG00000112742	ENSG00000138160
ENSG00000112742	ENSG00000137807
ENSG00000112742	ENSG00000145386
ENSG00000119541	ENSG00000134440
ENSG00000119541	ENSG00000134444
ENSG00000119541	ENSG00000119537
ENSG00000119541	ENSG00000091164
ENSG00000119541	ENSG00000091157
ENSG00000119541	ENSG00000078142
ENSG00000119541	ENSG00000197563
ENSG00000119541	ENSG00000153339
ENSG00000119541	ENSG00000141644
ENSG00000119541	ENSG00000152234
ENSG00000119541	ENSG00000060069
ENSG00000119541	ENSG00000152242
ENSG00000119541	ENSG00000141380
ENSG00000119541	ENSG00000226742
ENSG00000119541	ENSG00000166377
ENSG00000119541	ENSG00000075336
ENSG00000119541	ENSG00000134049
ENSG00000119541	ENSG00000141759
ENSG00000119541	ENSG00000141627
ENSG00000119541	ENSG00000141664
ENSG00000119541	ENSG00000152223
ENSG00000119541	ENSG00000175387
ENSG00000119541	ENSG00000081923
ENSG00000119541	ENSG00000101782
ENSG00000119541	ENSG00000141385
ENSG00000119541	ENSG00000122490
ENSG00000119541	ENSG00000141646
ENSG00000119541	ENSG00000154832
ENSG00000119541	ENSG00000154839
ENSG00000119541	ENSG00000133313
ENSG00000119541	ENSG00000186814
ENSG00000119541	ENSG00000172175
ENSG00000119541	ENSG00000074695
ENSG00000119541	ENSG00000177576
ENSG00000119541	ENSG00000172466
ENSG00000119541	ENSG00000167220
ENSG00000119541	ENSG00000101751
ENSG00000119541	ENSG00000179981
ENSG00000119541	ENSG00000141452
ENSG00000119541	ENSG00000101752
ENSG00000119541	ENSG00000081913
ENSG00000119541	ENSG00000186812
ENSG00000119541	ENSG00000141428
ENSG00000119541	ENSG00000166479
ENSG00000119541	ENSG00000141425
ENSG00000119541	ENSG00000255112
ENSG00000119541	ENSG00000066926
ENSG00000119541	ENSG00000134046
ENSG00000119541	ENSG00000150477
ENSG00000119541	ENSG00000128789
ENSG00000119541	ENSG00000180011
ENSG00000119541	ENSG00000186496
ENSG00000119541	ENSG00000154059
ENSG00000119541	ENSG00000118680
ENSG00000119541	ENSG00000049759
ENSG00000119541	ENSG00000067900
ENSG00000119541	ENSG00000141446
ENSG00000119541	ENSG00000177150
ENSG00000119541	ENSG00000176225
ENSG00000119541	ENSG00000134758
ENSG00000119541	ENSG00000141458
ENSG00000119541	ENSG00000167088
ENSG00000119541	ENSG00000101546
ENSG00000119541	ENSG00000134265
ENSG00000119541	ENSG00000041353
ENSG00000119541	ENSG00000134508
ENSG00000119541	ENSG00000101624
ENSG00000119541	ENSG00000101639
ENSG00000119541	ENSG00000167306
ENSG00000119541	ENSG00000078043
ENSG00000119541	ENSG00000152240
ENSG00000119541	ENSG00000017797
ENSG00000119541	ENSG00000085415
ENSG00000119541	ENSG00000153391
ENSG00000119541	ENSG00000046604
ENSG00000119541	ENSG00000134490
ENSG00000119541	ENSG00000134779
ENSG00000119541	ENSG00000154845
ENSG00000119541	ENSG00000154889
ENSG00000119541	ENSG00000152229
ENSG00000161921	ENSG00000175826
ENSG00000161921	ENSG00000180787
ENSG00000161921	ENSG00000074356
ENSG00000161921	ENSG00000005100
ENSG00000161921	ENSG00000215041
ENSG00000161921	ENSG00000142507
ENSG00000161921	ENSG00000141456
ENSG00000161921	ENSG00000141503
ENSG00000161921	ENSG00000170291
ENSG00000161921	ENSG00000141480
ENSG00000161921	ENSG00000161956
ENSG00000161921	ENSG00000083457
ENSG00000161921	ENSG00000108523
ENSG00000161921	ENSG00000132388
ENSG00000161921	ENSG00000129197
ENSG00000161921	ENSG00000108559
ENSG00000161921	ENSG00000108518
ENSG00000161921	ENSG00000133028
ENSG00000161921	ENSG00000185722
ENSG00000161921	ENSG00000174282
ENSG00000161921	ENSG00000108561
ENSG00000161921	ENSG00000198920
ENSG00000161921	ENSG00000074755
ENSG00000161921	ENSG00000072849
ENSG00000161921	ENSG00000178971
ENSG00000161921	ENSG00000108528
ENSG00000161921	ENSG00000174231
ENSG00000161921	ENSG00000170037
ENSG00000161921	ENSG00000129255
ENSG00000161921	ENSG00000167721
ENSG00000161921	ENSG00000177370
ENSG00000161921	ENSG00000167740
ENSG00000161921	ENSG00000170043
ENSG00000161921	ENSG00000179409
ENSG00000161921	ENSG00000171861
ENSG00000161921	ENSG00000141499
ENSG00000161921	ENSG00000132361
ENSG00000161921	ENSG00000161920
ENSG00000161921	ENSG00000132510
ENSG00000161921	ENSG00000127804
ENSG00000161921	ENSG00000132507
ENSG00000161921	ENSG00000132382
ENSG00000161921	ENSG00000159842
ENSG00000161921	ENSG00000167842
ENSG00000161921	ENSG00000183011
ENSG00000161921	ENSG00000006744
ENSG00000161921	ENSG00000174292
ENSG00000161921	ENSG00000170222
ENSG00000161921	ENSG00000179029
ENSG00000161921	ENSG00000181885
ENSG00000161921	ENSG00000129219
ENSG00000161921	ENSG00000091640
ENSG00000161921	ENSG00000004975
ENSG00000093183	ENSG00000008324
ENSG00000093183	ENSG00000132153
ENSG00000093183	ENSG00000272886
ENSG00000093183	ENSG00000163832
ENSG00000093183	ENSG00000172046
ENSG00000093183	ENSG00000179152
ENSG00000093183	ENSG00000211456
ENSG00000093183	ENSG00000198218
ENSG00000093183	ENSG00000114904
ENSG00000093183	ENSG00000076201
ENSG00000093183	ENSG00000163605
ENSG00000093183	ENSG00000181555
ENSG00000093183	ENSG00000114857
ENSG00000093183	ENSG00000114302
ENSG00000093183	ENSG00000164051
ENSG00000093183	ENSG00000178467
ENSG00000093183	ENSG00000163930
ENSG00000093183	ENSG00000163946
ENSG00000093183	ENSG00000114902
ENSG00000093183	ENSG00000067560
ENSG00000093183	ENSG00000176095
ENSG00000093183	ENSG00000160799
ENSG00000093183	ENSG00000016864
ENSG00000093183	ENSG00000114388
ENSG00000093183	ENSG00000075914
ENSG00000093183	ENSG00000163938
ENSG00000093183	ENSG00000163636
ENSG00000093183	ENSG00000172053
ENSG00000093183	ENSG00000259956
ENSG00000093183	ENSG00000163818
ENSG00000093183	ENSG00000114648
ENSG00000093183	ENSG00000163939
ENSG00000093183	ENSG00000177479
ENSG00000093183	ENSG00000113811
ENSG00000093183	ENSG00000114383
ENSG00000093183	ENSG00000172939
ENSG00000093183	ENSG00000114316
ENSG00000093183	ENSG00000177352
ENSG00000093183	ENSG00000114742
ENSG00000093183	ENSG00000164091
ENSG00000093183	ENSG00000126062
ENSG00000093183	ENSG00000145041
ENSG00000093183	ENSG00000185219
ENSG00000093183	ENSG00000010322
ENSG00000093183	ENSG00000068745
ENSG00000093183	ENSG00000164080
ENSG00000093183	ENSG00000186448
ENSG00000093183	ENSG00000178149
ENSG00000093183	ENSG00000003756
ENSG00000093183	ENSG00000164054
ENSG00000093183	ENSG00000010256
ENSG00000093183	ENSG00000114395
ENSG00000093183	ENSG00000144791
ENSG00000093183	ENSG00000114650
ENSG00000093183	ENSG00000163933
ENSG00000093183	ENSG00000164081
ENSG00000093183	ENSG00000114735
ENSG00000093183	ENSG00000164062
ENSG00000093183	ENSG00000114767
ENSG00000093183	ENSG00000160796
ENSG00000093183	ENSG00000114738
ENSG00000093183	ENSG00000173402
ENSG00000093183	ENSG00000163684
ENSG00000093183	ENSG00000088727
ENSG00000093183	ENSG00000068028
ENSG00000093183	ENSG00000232112
ENSG00000093183	ENSG00000163812
ENSG00000093183	ENSG00000163820
ENSG00000093183	ENSG00000011198
ENSG00000093183	ENSG00000173473
ENSG00000093183	ENSG00000164050
ENSG00000093183	ENSG00000243477
ENSG00000093183	ENSG00000172113
ENSG00000093183	ENSG00000113812
ENSG00000093183	ENSG00000144744
ENSG00000093183	ENSG00000011376
ENSG00000100239	ENSG00000100425
ENSG00000100239	ENSG00000128159
ENSG00000100239	ENSG00000100426
ENSG00000100239	ENSG00000130638
ENSG00000100239	ENSG00000073169
ENSG00000100239	ENSG00000100335
ENSG00000100239	ENSG00000100227
ENSG00000100239	ENSG00000079974
ENSG00000100239	ENSG00000130489
ENSG00000100239	ENSG00000075240
ENSG00000100239	ENSG00000025770
ENSG00000100239	ENSG00000184983
ENSG00000100239	ENSG00000100083
ENSG00000100239	ENSG00000100324
ENSG00000100239	ENSG00000205593
ENSG00000100239	ENSG00000093000
ENSG00000100239	ENSG00000100403
ENSG00000100239	ENSG00000054611
ENSG00000100239	ENSG00000070413
ENSG00000100239	ENSG00000100294
ENSG00000100239	ENSG00000100207
ENSG00000100239	ENSG00000213923
ENSG00000100239	ENSG00000239900
ENSG00000100239	ENSG00000100387
ENSG00000100239	ENSG00000183530
ENSG00000100239	ENSG00000170638
ENSG00000100239	ENSG00000100284
ENSG00000100239	ENSG00000100258
ENSG00000100239	ENSG00000100124
ENSG00000100239	ENSG00000100099
ENSG00000100239	ENSG00000100246
ENSG00000100239	ENSG00000196236
ENSG00000100239	ENSG00000100023
ENSG00000100239	ENSG00000196419
ENSG00000100239	ENSG00000182858
ENSG00000100239	ENSG00000100395
ENSG00000100239	ENSG00000100416
ENSG00000100239	ENSG00000205643
ENSG00000100239	ENSG00000138942
ENSG00000100239	ENSG00000100347
ENSG00000100239	ENSG00000100413
ENSG00000100239	ENSG00000100410
ENSG00000100239	ENSG00000100216
ENSG00000100239	ENSG00000100372
ENSG00000100239	ENSG00000100417
ENSG00000100239	ENSG00000100151
ENSG00000100239	ENSG00000185721
ENSG00000100239	ENSG00000100348
ENSG00000100239	ENSG00000100393
ENSG00000100239	ENSG00000099899
ENSG00000100239	ENSG00000100226
ENSG00000100239	ENSG00000100330
ENSG00000100239	ENSG00000184076
ENSG00000100239	ENSG00000099901
ENSG00000100239	ENSG00000099942
ENSG00000100239	ENSG00000184708
ENSG00000100239	ENSG00000100271
ENSG00000100239	ENSG00000100029
ENSG00000100239	ENSG00000198951
ENSG00000100239	ENSG00000100150
ENSG00000100239	ENSG00000100281
ENSG00000100239	ENSG00000100211
ENSG00000100239	ENSG00000100084
ENSG00000100239	ENSG00000099940
ENSG00000100239	ENSG00000100109
ENSG00000100239	ENSG00000273899
ENSG00000100239	ENSG00000242259
ENSG00000100239	ENSG00000100104
ENSG00000100239	ENSG00000100105
ENSG00000100239	ENSG00000215193
ENSG00000100239	ENSG00000100138
ENSG00000100239	ENSG00000100030
ENSG00000100239	ENSG00000187051
ENSG00000100239	ENSG00000100360
ENSG00000100239	ENSG00000100418
ENSG00000100239	ENSG00000189306
ENSG00000100239	ENSG00000198089
ENSG00000100239	ENSG00000069998
ENSG00000100239	ENSG00000185651
ENSG00000100239	ENSG00000184436
ENSG00000100239	ENSG00000070010
ENSG00000100239	ENSG00000100319
ENSG00000100239	ENSG00000100221
ENSG00000100239	ENSG00000138867
ENSG00000100239	ENSG00000133422
ENSG00000100239	ENSG00000188636
ENSG00000100239	ENSG00000241973
ENSG00000100239	ENSG00000100056
ENSG00000100239	ENSG00000185252
ENSG00000100239	ENSG00000187860
ENSG00000100239	ENSG00000184117
ENSG00000100239	ENSG00000182541
ENSG00000100239	ENSG00000183172
ENSG00000100239	ENSG00000100412
ENSG00000100239	ENSG00000180957
ENSG00000100239	ENSG00000099968
ENSG00000100239	ENSG00000100380
ENSG00000100239	ENSG00000100220
ENSG00000100280	ENSG00000184076
ENSG00000100280	ENSG00000100325
ENSG00000100280	ENSG00000054611
ENSG00000100280	ENSG00000100319
ENSG00000100280	ENSG00000100395
ENSG00000100280	ENSG00000100083
ENSG00000100280	ENSG00000184117
ENSG00000100280	ENSG00000100099
ENSG00000100280	ENSG00000138942
ENSG00000100280	ENSG00000100387
ENSG00000100280	ENSG00000100105
ENSG00000100280	ENSG00000100412
ENSG00000100280	ENSG00000100284
ENSG00000100280	ENSG00000099917
ENSG00000100280	ENSG00000099991
ENSG00000100280	ENSG00000100104
ENSG00000100280	ENSG00000130638
ENSG00000100280	ENSG00000183530
ENSG00000100280	ENSG00000100150
ENSG00000100280	ENSG00000100109
ENSG00000100280	ENSG00000239900
ENSG00000100280	ENSG00000241973
ENSG00000100280	ENSG00000070413
ENSG00000100280	ENSG00000100324
ENSG00000100280	ENSG00000185651
ENSG00000100280	ENSG00000242259
ENSG00000100280	ENSG00000100226
ENSG00000100280	ENSG00000099995
ENSG00000100280	ENSG00000184708
ENSG00000100280	ENSG00000100393
ENSG00000100280	ENSG00000185721
ENSG00000100418	ENSG00000093000
ENSG00000100418	ENSG00000183530
ENSG00000100418	ENSG00000100324
ENSG00000100418	ENSG00000100372
ENSG00000100418	ENSG00000100227
ENSG00000100418	ENSG00000100403
ENSG00000100418	ENSG00000196419
ENSG00000100418	ENSG00000100410
ENSG00000100418	ENSG00000100207
ENSG00000100418	ENSG00000100335
ENSG00000100418	ENSG00000182541
ENSG00000100418	ENSG00000100226
ENSG00000100418	ENSG00000184983
ENSG00000100418	ENSG00000185651
ENSG00000100418	ENSG00000184708
ENSG00000100418	ENSG00000100124
ENSG00000100418	ENSG00000100395
ENSG00000100418	ENSG00000100138
ENSG00000100418	ENSG00000100387
ENSG00000100418	ENSG00000100220
ENSG00000100418	ENSG00000180957
ENSG00000100418	ENSG00000070413
ENSG00000100418	ENSG00000100023
ENSG00000100418	ENSG00000100109
ENSG00000100418	ENSG00000100221
ENSG00000100418	ENSG00000196236
ENSG00000100418	ENSG00000100099
ENSG00000100418	ENSG00000100330
ENSG00000100418	ENSG00000183172
ENSG00000100418	ENSG00000100380
ENSG00000100418	ENSG00000100348
ENSG00000100418	ENSG00000099942
ENSG00000100418	ENSG00000100030
ENSG00000100418	ENSG00000070010
ENSG00000100418	ENSG00000133422
ENSG00000100418	ENSG00000239900
ENSG00000100418	ENSG00000138942
ENSG00000100418	ENSG00000100294
ENSG00000100418	ENSG00000054611
ENSG00000100418	ENSG00000185252
ENSG00000100418	ENSG00000100083
ENSG00000100418	ENSG00000198951
ENSG00000100418	ENSG00000100413
ENSG00000100418	ENSG00000273899
ENSG00000100418	ENSG00000100412
ENSG00000100418	ENSG00000100425
ENSG00000100418	ENSG00000187792
ENSG00000100418	ENSG00000213923
ENSG00000100418	ENSG00000128159
ENSG00000100418	ENSG00000100426
ENSG00000100418	ENSG00000100417
ENSG00000100418	ENSG00000100416
ENSG00000100418	ENSG00000128185
ENSG00000100418	ENSG00000075218
ENSG00000100418	ENSG00000187051
ENSG00000100418	ENSG00000100104
ENSG00000100418	ENSG00000100393
ENSG00000100418	ENSG00000100150
ENSG00000100418	ENSG00000196588
ENSG00000100418	ENSG00000138867
ENSG00000100418	ENSG00000100216
ENSG00000100418	ENSG00000100325
ENSG00000100418	ENSG00000186716
ENSG00000100418	ENSG00000185721
ENSG00000100418	ENSG00000100319
ENSG00000100418	ENSG00000100209
ENSG00000100418	ENSG00000100084
ENSG00000100418	ENSG00000099901
ENSG00000100418	ENSG00000100105
ENSG00000100418	ENSG00000184117
ENSG00000198920	ENSG00000129235
ENSG00000198920	ENSG00000141456
ENSG00000198920	ENSG00000006744
ENSG00000198920	ENSG00000171861
ENSG00000198920	ENSG00000185722
ENSG00000198920	ENSG00000170037
ENSG00000198920	ENSG00000167721
ENSG00000198920	ENSG00000108559
ENSG00000198920	ENSG00000005100
ENSG00000198920	ENSG00000133028
ENSG00000198920	ENSG00000074356
ENSG00000198920	ENSG00000132361
ENSG00000198920	ENSG00000142507
ENSG00000198920	ENSG00000215041
ENSG00000198920	ENSG00000132382
ENSG00000198920	ENSG00000129255
ENSG00000198920	ENSG00000108561
ENSG00000198920	ENSG00000179409
ENSG00000198920	ENSG00000170222
ENSG00000198920	ENSG00000072849
ENSG00000198920	ENSG00000074755
ENSG00000198920	ENSG00000174231
ENSG00000198920	ENSG00000129197
ENSG00000198920	ENSG00000177370
ENSG00000198920	ENSG00000141252
ENSG00000198920	ENSG00000141499
ENSG00000198920	ENSG00000108528
ENSG00000198920	ENSG00000108523
ENSG00000198920	ENSG00000132507
ENSG00000198920	ENSG00000178921
ENSG00000198920	ENSG00000167699
ENSG00000198920	ENSG00000129245
ENSG00000198920	ENSG00000170043
ENSG00000198920	ENSG00000161956
ENSG00000198920	ENSG00000132388
ENSG00000198920	ENSG00000108963
ENSG00000198920	ENSG00000127804
ENSG00000198920	ENSG00000007168
ENSG00000198920	ENSG00000141503
ENSG00000198920	ENSG00000006695
ENSG00000198920	ENSG00000174292
ENSG00000198920	ENSG00000170291
ENSG00000198920	ENSG00000178971
ENSG00000198920	ENSG00000178999
ENSG00000198920	ENSG00000167193
ENSG00000198920	ENSG00000161920
ENSG00000198920	ENSG00000174282
ENSG00000198920	ENSG00000091640
ENSG00000198920	ENSG00000108953
ENSG00000198920	ENSG00000175826
ENSG00000198920	ENSG00000167842
ENSG00000198920	ENSG00000108509
ENSG00000198920	ENSG00000132376
ENSG00000198920	ENSG00000029725
ENSG00000198920	ENSG00000129219
ENSG00000198920	ENSG00000177602
ENSG00000198920	ENSG00000181284
ENSG00000198920	ENSG00000187624
ENSG00000198920	ENSG00000186532
ENSG00000198920	ENSG00000108518
ENSG00000198920	ENSG00000213859
ENSG00000198920	ENSG00000183011
ENSG00000198920	ENSG00000040633
ENSG00000198920	ENSG00000132510
ENSG00000198920	ENSG00000220205
ENSG00000198920	ENSG00000170310
ENSG00000198920	ENSG00000154957
ENSG00000198920	ENSG00000108590
ENSG00000198920	ENSG00000011295
ENSG00000198920	ENSG00000132383
ENSG00000198920	ENSG00000167716
ENSG00000198920	ENSG00000196544
ENSG00000198920	ENSG00000141258
ENSG00000198920	ENSG00000180787
ENSG00000198920	ENSG00000040531
ENSG00000198920	ENSG00000072778
ENSG00000198920	ENSG00000182224
ENSG00000198920	ENSG00000159842
ENSG00000198920	ENSG00000181885
ENSG00000198920	ENSG00000167840
ENSG00000198920	ENSG00000004975
ENSG00000198920	ENSG00000177302
ENSG00000198920	ENSG00000141030
ENSG00000198920	ENSG00000171953
ENSG00000198920	ENSG00000180626
ENSG00000198920	ENSG00000197417
ENSG00000198920	ENSG00000125434
ENSG00000198920	ENSG00000065559
ENSG00000198920	ENSG00000070366
ENSG00000198920	ENSG00000179029
ENSG00000198920	ENSG00000174238
ENSG00000198920	ENSG00000197879
ENSG00000198920	ENSG00000176994
ENSG00000198920	ENSG00000213977
ENSG00000198920	ENSG00000108474
ENSG00000198920	ENSG00000161955
ENSG00000198920	ENSG00000170296
ENSG00000198920	ENSG00000167740
ENSG00000198920	ENSG00000108961
ENSG00000198920	ENSG00000141127
ENSG00000198920	ENSG00000141026
ENSG00000198920	ENSG00000177731
ENSG00000198920	ENSG00000141027
ENSG00000198920	ENSG00000141040
ENSG00000198920	ENSG00000166579
ENSG00000198920	ENSG00000177427
ENSG00000198920	ENSG00000179859
ENSG00000198920	ENSG00000196388
ENSG00000198920	ENSG00000129250
ENSG00000198920	ENSG00000205544
ENSG00000198920	ENSG00000072134
ENSG00000198920	ENSG00000141510
ENSG00000198920	ENSG00000167720
ENSG00000198920	ENSG00000070444
ENSG00000198920	ENSG00000099904
ENSG00000198920	ENSG00000083457
ENSG00000198920	ENSG00000256806
ENSG00000198920	ENSG00000170004
ENSG00000198920	ENSG00000176974
ENSG00000198920	ENSG00000171962
ENSG00000198920	ENSG00000129195
ENSG00000198920	ENSG00000161970
ENSG00000198920	ENSG00000132522
ENSG00000198920	ENSG00000178307
ENSG00000198920	ENSG00000141480
ENSG00000198920	ENSG00000181222
ENSG00000198920	ENSG00000108557
ENSG00000131100	ENSG00000099968
ENSG00000131100	ENSG00000099899
ENSG00000131100	ENSG00000099901
ENSG00000131100	ENSG00000100056
ENSG00000131100	ENSG00000215193
ENSG00000131100	ENSG00000184436
ENSG00000131100	ENSG00000100028
ENSG00000131100	ENSG00000242259
ENSG00000131100	ENSG00000196419
ENSG00000131100	ENSG00000070010
ENSG00000131100	ENSG00000099917
ENSG00000131100	ENSG00000099910
ENSG00000131100	ENSG00000099949
ENSG00000131100	ENSG00000128185
ENSG00000131100	ENSG00000187051
ENSG00000131100	ENSG00000099940
ENSG00000131100	ENSG00000100084
ENSG00000131100	ENSG00000100220
ENSG00000131100	ENSG00000100030
ENSG00000131100	ENSG00000138867
ENSG00000131100	ENSG00000185252
ENSG00000131100	ENSG00000100324
ENSG00000131100	ENSG00000185651
ENSG00000131100	ENSG00000100335
ENSG00000131100	ENSG00000100109
ENSG00000131100	ENSG00000099942
ENSG00000131100	ENSG00000069998
ENSG00000131100	ENSG00000184076
ENSG00000131100	ENSG00000100246
ENSG00000131100	ENSG00000100083
ENSG00000131100	ENSG00000100395
ENSG00000131100	ENSG00000070413
ENSG00000131100	ENSG00000100319
ENSG00000131100	ENSG00000100138
ENSG00000131100	ENSG00000100211
ENSG00000131100	ENSG00000100380
ENSG00000131100	ENSG00000100353
ENSG00000131100	ENSG00000185721
ENSG00000131100	ENSG00000100372
ENSG00000131100	ENSG00000138942
ENSG00000131100	ENSG00000099956
ENSG00000131100	ENSG00000100216
ENSG00000131100	ENSG00000186716
ENSG00000131100	ENSG00000239900
ENSG00000131100	ENSG00000100124
ENSG00000131100	ENSG00000182858
ENSG00000131100	ENSG00000241973
ENSG00000131100	ENSG00000099904
ENSG00000131100	ENSG00000100425
ENSG00000131100	ENSG00000183530
ENSG00000131100	ENSG00000100225
ENSG00000170632	ENSG00000105819
ENSG00000170632	ENSG00000241685
ENSG00000170632	ENSG00000161057
ENSG00000170632	ENSG00000004059
ENSG00000170632	ENSG00000161036
ENSG00000170632	ENSG00000168090
ENSG00000170632	ENSG00000106246
ENSG00000170632	ENSG00000160908
ENSG00000170632	ENSG00000135249
ENSG00000170632	ENSG00000221909
ENSG00000170632	ENSG00000105821
ENSG00000170632	ENSG00000128581
ENSG00000170632	ENSG00000166526
ENSG00000170632	ENSG00000160917
ENSG00000170632	ENSG00000135241
ENSG00000170632	ENSG00000172354
ENSG00000170632	ENSG00000164597
ENSG00000170632	ENSG00000106330
ENSG00000170632	ENSG00000166925
ENSG00000170632	ENSG00000197037
ENSG00000170632	ENSG00000146833
ENSG00000170632	ENSG00000221838
ENSG00000170632	ENSG00000106400
ENSG00000170632	ENSG00000090263
ENSG00000170632	ENSG00000164815
ENSG00000170632	ENSG00000135250
ENSG00000170632	ENSG00000214253
ENSG00000170632	ENSG00000106245
ENSG00000170632	ENSG00000133606
ENSG00000170632	ENSG00000196367
ENSG00000170632	ENSG00000157259
ENSG00000170632	ENSG00000001631
ENSG00000170632	ENSG00000164603
ENSG00000170632	ENSG00000128563
ENSG00000170632	ENSG00000064419
ENSG00000170632	ENSG00000106367
ENSG00000170632	ENSG00000105879
ENSG00000170632	ENSG00000160813
ENSG00000170632	ENSG00000008282
ENSG00000170632	ENSG00000106290
ENSG00000170632	ENSG00000164715
ENSG00000170632	ENSG00000146834
ENSG00000170632	ENSG00000146828
ENSG00000170632	ENSG00000166529
ENSG00000170632	ENSG00000091127
ENSG00000170632	ENSG00000106244
ENSG00000170632	ENSG00000179562
ENSG00000170632	ENSG00000160993
ENSG00000170632	ENSG00000033050
ENSG00000170632	ENSG00000105865
ENSG00000170632	ENSG00000106344
ENSG00000166925	ENSG00000106400
ENSG00000166925	ENSG00000135250
ENSG00000166925	ENSG00000172354
ENSG00000166925	ENSG00000106330
ENSG00000166925	ENSG00000164715
ENSG00000166925	ENSG00000197037
ENSG00000166925	ENSG00000048405
ENSG00000166925	ENSG00000106246
ENSG00000166925	ENSG00000166526
ENSG00000166925	ENSG00000196652
ENSG00000166925	ENSG00000241685
ENSG00000166925	ENSG00000105821
ENSG00000166925	ENSG00000105819
ENSG00000166925	ENSG00000005075
ENSG00000166925	ENSG00000160993
ENSG00000166925	ENSG00000160908
ENSG00000166925	ENSG00000146828
ENSG00000166925	ENSG00000160813
ENSG00000166925	ENSG00000128581
ENSG00000166925	ENSG00000196367
ENSG00000166925	ENSG00000105865
ENSG00000166925	ENSG00000105829
ENSG00000166925	ENSG00000164603
ENSG00000166925	ENSG00000161057
ENSG00000166925	ENSG00000004059
ENSG00000166925	ENSG00000146830
ENSG00000166925	ENSG00000005483
ENSG00000166925	ENSG00000164815
ENSG00000166925	ENSG00000168090
ENSG00000166925	ENSG00000135249
ENSG00000166925	ENSG00000106244
ENSG00000166925	ENSG00000127993
ENSG00000166925	ENSG00000161036
ENSG00000166925	ENSG00000164597
ENSG00000166925	ENSG00000221909
ENSG00000166925	ENSG00000001631
ENSG00000166925	ENSG00000008282
ENSG00000166925	ENSG00000179562
ENSG00000166925	ENSG00000160917
ENSG00000166925	ENSG00000105793
ENSG00000154144	ENSG00000137656
ENSG00000154144	ENSG00000120451
ENSG00000154144	ENSG00000120458
ENSG00000154144	ENSG00000150776
ENSG00000154144	ENSG00000166261
ENSG00000154144	ENSG00000165526
ENSG00000154144	ENSG00000170322
ENSG00000154144	ENSG00000086827
ENSG00000154144	ENSG00000152404
ENSG00000154144	ENSG00000048028
ENSG00000154144	ENSG00000196914
ENSG00000154144	ENSG00000110330
ENSG00000154144	ENSG00000198331
ENSG00000154144	ENSG00000110074
ENSG00000154144	ENSG00000149547
ENSG00000154144	ENSG00000110274
ENSG00000154144	ENSG00000151502
ENSG00000154144	ENSG00000196323
ENSG00000154144	ENSG00000182934
ENSG00000154144	ENSG00000154114
ENSG00000154144	ENSG00000110060
ENSG00000154144	ENSG00000149308
ENSG00000154144	ENSG00000134910
ENSG00000154144	ENSG00000149418
ENSG00000154144	ENSG00000168092
ENSG00000154144	ENSG00000160695
ENSG00000154144	ENSG00000086848
ENSG00000154144	ENSG00000172273
ENSG00000154144	ENSG00000172269
ENSG00000154144	ENSG00000110344
ENSG00000154144	ENSG00000110063
ENSG00000114742	ENSG00000172939
ENSG00000114742	ENSG00000010322
ENSG00000114742	ENSG00000114316
ENSG00000114742	ENSG00000172046
ENSG00000114742	ENSG00000114648
ENSG00000114742	ENSG00000181555
ENSG00000114742	ENSG00000132153
ENSG00000114742	ENSG00000163930
ENSG00000114742	ENSG00000198218
ENSG00000114742	ENSG00000211456
ENSG00000114742	ENSG00000003756
ENSG00000114742	ENSG00000076201
ENSG00000114742	ENSG00000157500
ENSG00000114742	ENSG00000177479
ENSG00000114742	ENSG00000164080
ENSG00000114742	ENSG00000163946
ENSG00000114742	ENSG00000163818
ENSG00000114742	ENSG00000114767
ENSG00000114742	ENSG00000172113
ENSG00000114742	ENSG00000163820
ENSG00000114742	ENSG00000008324
ENSG00000114742	ENSG00000232112
ENSG00000114742	ENSG00000163933
ENSG00000114742	ENSG00000163634
ENSG00000114742	ENSG00000113812
ENSG00000114742	ENSG00000259956
ENSG00000114742	ENSG00000010256
ENSG00000114742	ENSG00000179152
ENSG00000114742	ENSG00000172037
ENSG00000114742	ENSG00000145041
ENSG00000114742	ENSG00000164051
ENSG00000114742	ENSG00000160799
ENSG00000114742	ENSG00000185219
ENSG00000114742	ENSG00000114388
ENSG00000114742	ENSG00000172053
ENSG00000114742	ENSG00000075914
ENSG00000114742	ENSG00000114735
ENSG00000114742	ENSG00000144744
ENSG00000114742	ENSG00000113811
ENSG00000114742	ENSG00000163684
ENSG00000114742	ENSG00000114857
ENSG00000114742	ENSG00000163605
ENSG00000114742	ENSG00000163832
ENSG00000114742	ENSG00000011376
ENSG00000114742	ENSG00000163939
ENSG00000114742	ENSG00000188315
ENSG00000114742	ENSG00000177352
ENSG00000114742	ENSG00000011198
ENSG00000114742	ENSG00000178467
ENSG00000114742	ENSG00000163812
ENSG00000114742	ENSG00000186448
ENSG00000114742	ENSG00000163636
ENSG00000114742	ENSG00000164087
ENSG00000130193	ENSG00000183309
ENSG00000130193	ENSG00000179526
ENSG00000130193	ENSG00000147799
ENSG00000130193	ENSG00000235173
ENSG00000130193	ENSG00000170631
ENSG00000130193	ENSG00000187954
ENSG00000130193	ENSG00000179886
ENSG00000130193	ENSG00000181638
ENSG00000130193	ENSG00000197363
ENSG00000130193	ENSG00000014164
ENSG00000130193	ENSG00000179950
ENSG00000130193	ENSG00000171045
ENSG00000130193	ENSG00000173137
ENSG00000130193	ENSG00000178896
ENSG00000130193	ENSG00000185803
ENSG00000130193	ENSG00000179091
ENSG00000130193	ENSG00000180900
ENSG00000130193	ENSG00000147789
ENSG00000130193	ENSG00000104524
ENSG00000130193	ENSG00000178719
ENSG00000130193	ENSG00000198169
ENSG00000130193	ENSG00000170619
ENSG00000130193	ENSG00000196150
ENSG00000130193	ENSG00000182307
ENSG00000130193	ENSG00000104472
ENSG00000130193	ENSG00000160959
ENSG00000130193	ENSG00000197858
ENSG00000130193	ENSG00000181135
ENSG00000130193	ENSG00000169398
ENSG00000130193	ENSG00000185730
ENSG00000130193	ENSG00000167700
ENSG00000130193	ENSG00000185122
ENSG00000130193	ENSG00000167632
ENSG00000130193	ENSG00000250571
ENSG00000130193	ENSG00000160972
ENSG00000130193	ENSG00000179632
ENSG00000130193	ENSG00000158106
ENSG00000130193	ENSG00000185000
ENSG00000130193	ENSG00000261236
ENSG00000130193	ENSG00000196378
ENSG00000213923	ENSG00000100246
ENSG00000213923	ENSG00000100319
ENSG00000213923	ENSG00000138942
ENSG00000213923	ENSG00000100324
ENSG00000213923	ENSG00000100211
ENSG00000213923	ENSG00000100403
ENSG00000213923	ENSG00000100395
ENSG00000213923	ENSG00000100083
ENSG00000213923	ENSG00000100023
ENSG00000213923	ENSG00000183530
ENSG00000213923	ENSG00000100029
ENSG00000213923	ENSG00000184076
ENSG00000213923	ENSG00000184708
ENSG00000213923	ENSG00000185721
ENSG00000213923	ENSG00000100353
ENSG00000213923	ENSG00000130638
ENSG00000213923	ENSG00000070413
ENSG00000213923	ENSG00000100216
ENSG00000213923	ENSG00000100335
ENSG00000213923	ENSG00000100226
ENSG00000213923	ENSG00000100105
ENSG00000213923	ENSG00000100271
ENSG00000213923	ENSG00000100151
ENSG00000213923	ENSG00000100227
ENSG00000213923	ENSG00000100425
ENSG00000213923	ENSG00000100281
ENSG00000213923	ENSG00000100372
ENSG00000213923	ENSG00000100220
ENSG00000213923	ENSG00000100387
ENSG00000213923	ENSG00000100138
ENSG00000213923	ENSG00000099899
ENSG00000213923	ENSG00000093000
ENSG00000213923	ENSG00000100124
ENSG00000213923	ENSG00000100207
ENSG00000213923	ENSG00000198089
ENSG00000213923	ENSG00000183864
ENSG00000213923	ENSG00000196236
ENSG00000213923	ENSG00000100348
ENSG00000213923	ENSG00000100412
ENSG00000213923	ENSG00000185651
ENSG00000213923	ENSG00000100393
ENSG00000213923	ENSG00000100380
ENSG00000213923	ENSG00000100325
ENSG00000213923	ENSG00000184983
ENSG00000213923	ENSG00000100410
ENSG00000213923	ENSG00000239900
ENSG00000213923	ENSG00000187860
ENSG00000213923	ENSG00000196419
ENSG00000213923	ENSG00000180957
ENSG00000213923	ENSG00000100150
ENSG00000213923	ENSG00000100099
ENSG00000213923	ENSG00000100109
ENSG00000213923	ENSG00000100360
ENSG00000213923	ENSG00000273899
ENSG00000213923	ENSG00000100401
ENSG00000213923	ENSG00000099991
ENSG00000213923	ENSG00000100221
ENSG00000213923	ENSG00000205593
ENSG00000213923	ENSG00000205643
ENSG00000213923	ENSG00000079974
ENSG00000213923	ENSG00000099917
ENSG00000213923	ENSG00000100416
ENSG00000213923	ENSG00000054611
ENSG00000213923	ENSG00000073169
ENSG00000213923	ENSG00000100426
ENSG00000213923	ENSG00000188636
ENSG00000213923	ENSG00000100330
ENSG00000213923	ENSG00000100209
ENSG00000213923	ENSG00000215193
ENSG00000213923	ENSG00000100294
ENSG00000213923	ENSG00000100413
ENSG00000213923	ENSG00000099968
ENSG00000213923	ENSG00000100225
ENSG00000213923	ENSG00000099901
ENSG00000213923	ENSG00000167842
ENSG00000213923	ENSG00000196588
ENSG00000213923	ENSG00000128159
ENSG00000213923	ENSG00000004059
ENSG00000213923	ENSG00000184117
ENSG00000213923	ENSG00000133422
ENSG00000198169	ENSG00000147789
ENSG00000198169	ENSG00000179526
ENSG00000198169	ENSG00000180900
ENSG00000198169	ENSG00000170631
ENSG00000198169	ENSG00000185122
ENSG00000198169	ENSG00000187954
ENSG00000198169	ENSG00000014164
ENSG00000198169	ENSG00000183309
ENSG00000198169	ENSG00000196378
ENSG00000198169	ENSG00000196150
ENSG00000198169	ENSG00000170619
ENSG00000198169	ENSG00000182307
ENSG00000198169	ENSG00000179091
ENSG00000198169	ENSG00000169398
ENSG00000198169	ENSG00000160972
ENSG00000198169	ENSG00000179950
ENSG00000198169	ENSG00000197363
ENSG00000198169	ENSG00000167632
ENSG00000198169	ENSG00000185000
ENSG00000198169	ENSG00000173137
ENSG00000198169	ENSG00000104472
ENSG00000198169	ENSG00000158106
ENSG00000198169	ENSG00000185730
ENSG00000198169	ENSG00000179632
ENSG00000198169	ENSG00000182325
ENSG00000198169	ENSG00000178719
ENSG00000198169	ENSG00000250571
ENSG00000198169	ENSG00000235173
ENSG00000198169	ENSG00000179832
ENSG00000198169	ENSG00000178896
ENSG00000198169	ENSG00000179886
ENSG00000198169	ENSG00000185803
ENSG00000198169	ENSG00000160948
ENSG00000198169	ENSG00000160957
ENSG00000198169	ENSG00000167700
ENSG00000198169	ENSG00000213563
ENSG00000198169	ENSG00000171045
ENSG00000198169	ENSG00000261236
ENSG00000198169	ENSG00000181135
ENSG00000198169	ENSG00000147799
ENSG00000198169	ENSG00000160959
ENSG00000198169	ENSG00000071894
ENSG00000198169	ENSG00000197858
ENSG00000154957	ENSG00000065559
ENSG00000154957	ENSG00000006744
ENSG00000154957	ENSG00000142507
ENSG00000154957	ENSG00000171861
ENSG00000154957	ENSG00000129245
ENSG00000154957	ENSG00000185722
ENSG00000154957	ENSG00000108528
ENSG00000154957	ENSG00000167721
ENSG00000154957	ENSG00000133028
ENSG00000154957	ENSG00000129255
ENSG00000154957	ENSG00000040633
ENSG00000154957	ENSG00000161956
ENSG00000154957	ENSG00000170310
ENSG00000154957	ENSG00000141258
ENSG00000154957	ENSG00000108561
ENSG00000154957	ENSG00000141499
ENSG00000154957	ENSG00000170037
ENSG00000154957	ENSG00000170043
ENSG00000154957	ENSG00000108963
ENSG00000154957	ENSG00000132388
ENSG00000154957	ENSG00000129235
ENSG00000154957	ENSG00000170291
ENSG00000154957	ENSG00000181284
ENSG00000154957	ENSG00000167699
ENSG00000154957	ENSG00000005100
ENSG00000154957	ENSG00000186532
ENSG00000154957	ENSG00000132376
ENSG00000154957	ENSG00000161920
ENSG00000154957	ENSG00000166579
ENSG00000154957	ENSG00000074356
ENSG00000154957	ENSG00000004975
ENSG00000154957	ENSG00000132507
ENSG00000154957	ENSG00000132383
ENSG00000154957	ENSG00000108559
ENSG00000154957	ENSG00000167842
ENSG00000154957	ENSG00000174231
ENSG00000154957	ENSG00000108523
ENSG00000154957	ENSG00000141456
ENSG00000154957	ENSG00000177370
ENSG00000154957	ENSG00000141040
ENSG00000154957	ENSG00000108590
ENSG00000154957	ENSG00000174282
ENSG00000154957	ENSG00000072849
ENSG00000154957	ENSG00000159842
ENSG00000154957	ENSG00000171953
ENSG00000154957	ENSG00000175826
ENSG00000154957	ENSG00000074755
ENSG00000154957	ENSG00000179409
ENSG00000154957	ENSG00000132382
ENSG00000154957	ENSG00000127804
ENSG00000154957	ENSG00000070366
ENSG00000154957	ENSG00000167720
ENSG00000154957	ENSG00000108509
ENSG00000154957	ENSG00000091640
ENSG00000154957	ENSG00000215041
ENSG00000154957	ENSG00000170004
ENSG00000154957	ENSG00000141252
ENSG00000154957	ENSG00000196544
ENSG00000154957	ENSG00000141504
ENSG00000154957	ENSG00000170222
ENSG00000154957	ENSG00000129219
ENSG00000154957	ENSG00000141030
ENSG00000154957	ENSG00000213859
ENSG00000154957	ENSG00000178971
ENSG00000154957	ENSG00000007168
ENSG00000154957	ENSG00000132361
ENSG00000154957	ENSG00000141027
ENSG00000154957	ENSG00000167740
ENSG00000154957	ENSG00000129197
ENSG00000154957	ENSG00000108518
ENSG00000154957	ENSG00000167840
ENSG00000154957	ENSG00000205544
ENSG00000154957	ENSG00000177602
ENSG00000154957	ENSG00000006695
ENSG00000154957	ENSG00000167193
ENSG00000154957	ENSG00000167716
ENSG00000154957	ENSG00000108961
ENSG00000154957	ENSG00000197417
ENSG00000154957	ENSG00000141127
ENSG00000154957	ENSG00000178921
ENSG00000154957	ENSG00000187607
ENSG00000154957	ENSG00000170296
ENSG00000154957	ENSG00000072778
ENSG00000154957	ENSG00000174238
ENSG00000154957	ENSG00000161955
ENSG00000154957	ENSG00000177302
ENSG00000154957	ENSG00000197566
ENSG00000154957	ENSG00000183011
ENSG00000154957	ENSG00000132510
ENSG00000154957	ENSG00000177427
ENSG00000154957	ENSG00000133026
ENSG00000154957	ENSG00000040531
ENSG00000154957	ENSG00000091542
ENSG00000154957	ENSG00000108591
ENSG00000154957	ENSG00000179029
ENSG00000154957	ENSG00000161960
ENSG00000154957	ENSG00000011295
ENSG00000154957	ENSG00000108474
ENSG00000154957	ENSG00000108953
ENSG00000154957	ENSG00000141510
ENSG00000154957	ENSG00000175662
ENSG00000154957	ENSG00000182224
ENSG00000154957	ENSG00000197879
ENSG00000100426	ENSG00000128159
ENSG00000100426	ENSG00000093000
ENSG00000100426	ENSG00000100425
ENSG00000100426	ENSG00000079974
ENSG00000100426	ENSG00000025770
ENSG00000100426	ENSG00000054611
ENSG00000100426	ENSG00000100324
ENSG00000100426	ENSG00000100335
ENSG00000100426	ENSG00000100207
ENSG00000100426	ENSG00000100387
ENSG00000100426	ENSG00000170638
ENSG00000100426	ENSG00000182858
ENSG00000100426	ENSG00000075240
ENSG00000100426	ENSG00000100403
ENSG00000100426	ENSG00000070413
ENSG00000100426	ENSG00000100294
ENSG00000100426	ENSG00000100105
ENSG00000100426	ENSG00000100246
ENSG00000100426	ENSG00000099901
ENSG00000100426	ENSG00000099940
ENSG00000100426	ENSG00000100319
ENSG00000100426	ENSG00000205593
ENSG00000100426	ENSG00000073169
ENSG00000100426	ENSG00000100227
ENSG00000100426	ENSG00000130638
ENSG00000100426	ENSG00000196236
ENSG00000100426	ENSG00000138942
ENSG00000100426	ENSG00000100099
ENSG00000100426	ENSG00000100084
ENSG00000100426	ENSG00000100347
ENSG00000100426	ENSG00000183530
ENSG00000100426	ENSG00000100416
ENSG00000100426	ENSG00000130489
ENSG00000100426	ENSG00000099942
ENSG00000100426	ENSG00000100083
ENSG00000100426	ENSG00000242259
ENSG00000100426	ENSG00000215193
ENSG00000100426	ENSG00000100410
ENSG00000100426	ENSG00000100380
ENSG00000100426	ENSG00000100258
ENSG00000100426	ENSG00000100281
ENSG00000100426	ENSG00000100124
ENSG00000100426	ENSG00000099956
ENSG00000100426	ENSG00000100023
ENSG00000100426	ENSG00000099899
ENSG00000100426	ENSG00000196419
ENSG00000100426	ENSG00000100151
ENSG00000100426	ENSG00000100109
ENSG00000100426	ENSG00000184983
ENSG00000100426	ENSG00000100209
ENSG00000100426	ENSG00000184708
ENSG00000100426	ENSG00000184076
ENSG00000100426	ENSG00000100330
ENSG00000100426	ENSG00000239900
ENSG00000100426	ENSG00000205643
ENSG00000100426	ENSG00000100417
ENSG00000100426	ENSG00000100226
ENSG00000100426	ENSG00000259956
ENSG00000100426	ENSG00000100348
ENSG00000100426	ENSG00000100271
ENSG00000100426	ENSG00000185651
ENSG00000100426	ENSG00000100393
ENSG00000100426	ENSG00000100413
ENSG00000100426	ENSG00000128185
ENSG00000100426	ENSG00000100360
ENSG00000129255	ENSG00000161956
ENSG00000129255	ENSG00000129245
ENSG00000129255	ENSG00000142507
ENSG00000129255	ENSG00000183011
ENSG00000129255	ENSG00000072849
ENSG00000129255	ENSG00000108528
ENSG00000129255	ENSG00000177370
ENSG00000129255	ENSG00000170291
ENSG00000129255	ENSG00000171861
ENSG00000129255	ENSG00000006744
ENSG00000129255	ENSG00000132507
ENSG00000129255	ENSG00000108561
ENSG00000129255	ENSG00000167721
ENSG00000129255	ENSG00000091640
ENSG00000129255	ENSG00000215041
ENSG00000129255	ENSG00000133028
ENSG00000129255	ENSG00000005100
ENSG00000129255	ENSG00000178971
ENSG00000129255	ENSG00000174231
ENSG00000129255	ENSG00000171953
ENSG00000129255	ENSG00000141499
ENSG00000129255	ENSG00000170037
ENSG00000129255	ENSG00000141030
ENSG00000129255	ENSG00000129235
ENSG00000129255	ENSG00000108953
ENSG00000129255	ENSG00000205544
ENSG00000129255	ENSG00000141456
ENSG00000129255	ENSG00000185722
ENSG00000129255	ENSG00000175826
ENSG00000129255	ENSG00000108963
ENSG00000129255	ENSG00000179409
ENSG00000129255	ENSG00000161920
ENSG00000129255	ENSG00000178921
ENSG00000129255	ENSG00000074356
ENSG00000129255	ENSG00000170043
ENSG00000129255	ENSG00000072778
ENSG00000129255	ENSG00000108590
ENSG00000129255	ENSG00000167699
ENSG00000129255	ENSG00000132361
ENSG00000129255	ENSG00000174292
ENSG00000129255	ENSG00000040633
ENSG00000129255	ENSG00000170310
ENSG00000129255	ENSG00000004975
ENSG00000129255	ENSG00000132382
ENSG00000129255	ENSG00000108518
ENSG00000129255	ENSG00000170222
ENSG00000129255	ENSG00000127804
ENSG00000129255	ENSG00000177427
ENSG00000129255	ENSG00000167842
ENSG00000129255	ENSG00000174282
ENSG00000129255	ENSG00000108559
ENSG00000129255	ENSG00000141252
ENSG00000129255	ENSG00000007168
ENSG00000129255	ENSG00000108523
ENSG00000129255	ENSG00000141127
ENSG00000129255	ENSG00000132383
ENSG00000129255	ENSG00000213859
ENSG00000129255	ENSG00000132510
ENSG00000129255	ENSG00000167193
ENSG00000129255	ENSG00000006695
ENSG00000129255	ENSG00000129197
ENSG00000129255	ENSG00000179029
ENSG00000129255	ENSG00000196544
ENSG00000129255	ENSG00000029725
ENSG00000129255	ENSG00000170004
ENSG00000129255	ENSG00000167840
ENSG00000129255	ENSG00000181284
ENSG00000129255	ENSG00000129219
ENSG00000129255	ENSG00000141510
ENSG00000129255	ENSG00000132388
ENSG00000129255	ENSG00000074755
ENSG00000129255	ENSG00000091542
ENSG00000129255	ENSG00000141258
ENSG00000129255	ENSG00000132376
ENSG00000129255	ENSG00000186532
ENSG00000129255	ENSG00000180626
ENSG00000129255	ENSG00000108961
ENSG00000129255	ENSG00000159842
ENSG00000129255	ENSG00000161955
ENSG00000129255	ENSG00000161960
ENSG00000129255	ENSG00000177302
ENSG00000129255	ENSG00000197879
ENSG00000129255	ENSG00000181222
ENSG00000129255	ENSG00000166579
ENSG00000129255	ENSG00000065559
ENSG00000129255	ENSG00000108509
ENSG00000129255	ENSG00000011295
ENSG00000129255	ENSG00000170296
ENSG00000129255	ENSG00000174238
ENSG00000129255	ENSG00000180787
ENSG00000129255	ENSG00000125434
ENSG00000129255	ENSG00000141027
ENSG00000129255	ENSG00000177731
ENSG00000129255	ENSG00000179859
ENSG00000129255	ENSG00000178999
ENSG00000129255	ENSG00000141504
ENSG00000129255	ENSG00000141026
ENSG00000129255	ENSG00000070366
ENSG00000129255	ENSG00000182224
ENSG00000129255	ENSG00000167740
ENSG00000129255	ENSG00000141503
ENSG00000129255	ENSG00000040531
ENSG00000129255	ENSG00000181885
ENSG00000129255	ENSG00000176994
ENSG00000129255	ENSG00000187838
ENSG00000129255	ENSG00000187624
ENSG00000129255	ENSG00000108599
ENSG00000129255	ENSG00000187607
ENSG00000129255	ENSG00000178307
ENSG00000129255	ENSG00000108591
ENSG00000129255	ENSG00000188522
ENSG00000129255	ENSG00000197566
ENSG00000129255	ENSG00000220205
ENSG00000129255	ENSG00000083457
ENSG00000129255	ENSG00000161970
ENSG00000129255	ENSG00000170315
ENSG00000129255	ENSG00000167716
ENSG00000129255	ENSG00000129195
ENSG00000129255	ENSG00000072134
ENSG00000129255	ENSG00000133026
ENSG00000129255	ENSG00000256806
ENSG00000129255	ENSG00000167720
ENSG00000129255	ENSG00000141034
ENSG00000129255	ENSG00000175662
ENSG00000129255	ENSG00000108641
ENSG00000129255	ENSG00000166484
ENSG00000129255	ENSG00000197417
ENSG00000129255	ENSG00000108557
ENSG00000129255	ENSG00000132522
ENSG00000129255	ENSG00000214941
ENSG00000129255	ENSG00000099904
ENSG00000129255	ENSG00000171962
ENSG00000129255	ENSG00000213977
ENSG00000129255	ENSG00000177602
ENSG00000129255	ENSG00000141040
ENSG00000129255	ENSG00000196388
ENSG00000129255	ENSG00000176974
ENSG00000166266	ENSG00000150768
ENSG00000166266	ENSG00000149308
ENSG00000166266	ENSG00000110274
ENSG00000166266	ENSG00000150776
ENSG00000166266	ENSG00000149547
ENSG00000166266	ENSG00000076053
ENSG00000166266	ENSG00000149313
ENSG00000166266	ENSG00000134910
ENSG00000166266	ENSG00000137656
ENSG00000166266	ENSG00000168092
ENSG00000166266	ENSG00000150779
ENSG00000166266	ENSG00000086827
ENSG00000166266	ENSG00000048028
ENSG00000166266	ENSG00000120451
ENSG00000166266	ENSG00000170322
ENSG00000166266	ENSG00000182359
ENSG00000166266	ENSG00000110330
ENSG00000166266	ENSG00000086848
ENSG00000166266	ENSG00000167283
ENSG00000166266	ENSG00000196323
ENSG00000166266	ENSG00000256269
ENSG00000166266	ENSG00000172269
ENSG00000166266	ENSG00000152404
ENSG00000166266	ENSG00000178105
ENSG00000166266	ENSG00000167257
ENSG00000166266	ENSG00000110344
ENSG00000166266	ENSG00000150773
ENSG00000166266	ENSG00000150455
ENSG00000166266	ENSG00000204370
ENSG00000166266	ENSG00000197798
ENSG00000166266	ENSG00000198331
ENSG00000166266	ENSG00000172273
ENSG00000166266	ENSG00000109917
ENSG00000166266	ENSG00000149554
ENSG00000166266	ENSG00000149428
ENSG00000166266	ENSG00000255561
ENSG00000166266	ENSG00000110367
ENSG00000166266	ENSG00000042429
ENSG00000166266	ENSG00000150316
ENSG00000166266	ENSG00000110074
ENSG00000166266	ENSG00000154114
ENSG00000166266	ENSG00000180425
ENSG00000166266	ENSG00000118058
ENSG00000166266	ENSG00000150787
ENSG00000166266	ENSG00000118096
ENSG00000166266	ENSG00000110060
ENSG00000166266	ENSG00000182934
ENSG00000166266	ENSG00000149577
ENSG00000166266	ENSG00000137720
ENSG00000166266	ENSG00000196914
ENSG00000166266	ENSG00000149582
ENSG00000166266	ENSG00000110395
ENSG00000166266	ENSG00000137700
ENSG00000166266	ENSG00000149418
ENSG00000166266	ENSG00000186166
ENSG00000166266	ENSG00000165526
ENSG00000166266	ENSG00000110080
ENSG00000166266	ENSG00000181264
ENSG00000166266	ENSG00000160695
ENSG00000166266	ENSG00000076043
ENSG00000166266	ENSG00000110063
ENSG00000100099	ENSG00000100104
ENSG00000100099	ENSG00000100109
ENSG00000100099	ENSG00000099901
ENSG00000100099	ENSG00000070413
ENSG00000100099	ENSG00000138942
ENSG00000100099	ENSG00000054611
ENSG00000100099	ENSG00000099917
ENSG00000100099	ENSG00000183530
ENSG00000100099	ENSG00000100325
ENSG00000100099	ENSG00000093000
ENSG00000100099	ENSG00000184708
ENSG00000100099	ENSG00000180957
ENSG00000100099	ENSG00000100324
ENSG00000100099	ENSG00000100105
ENSG00000100099	ENSG00000099940
ENSG00000100099	ENSG00000198089
ENSG00000100099	ENSG00000100246
ENSG00000100099	ENSG00000185651
ENSG00000100099	ENSG00000130638
ENSG00000100099	ENSG00000100083
ENSG00000100099	ENSG00000100150
ENSG00000100099	ENSG00000215193
ENSG00000100099	ENSG00000100226
ENSG00000100099	ENSG00000186716
ENSG00000100099	ENSG00000100023
ENSG00000100099	ENSG00000138867
ENSG00000100099	ENSG00000099968
ENSG00000100099	ENSG00000100403
ENSG00000100099	ENSG00000100393
ENSG00000100099	ENSG00000100030
ENSG00000100099	ENSG00000100416
ENSG00000100099	ENSG00000100335
ENSG00000100099	ENSG00000100425
ENSG00000100099	ENSG00000100395
ENSG00000100099	ENSG00000196236
ENSG00000100099	ENSG00000100028
ENSG00000100099	ENSG00000100281
ENSG00000100099	ENSG00000184436
ENSG00000100099	ENSG00000099899
ENSG00000100099	ENSG00000239900
ENSG00000100099	ENSG00000100294
ENSG00000100099	ENSG00000099942
ENSG00000100099	ENSG00000100225
ENSG00000100099	ENSG00000100209
ENSG00000100099	ENSG00000100412
ENSG00000100099	ENSG00000100348
ENSG00000100099	ENSG00000100216
ENSG00000100099	ENSG00000100207
ENSG00000100099	ENSG00000128185
ENSG00000100099	ENSG00000183765
ENSG00000100099	ENSG00000133422
ENSG00000100099	ENSG00000182541
ENSG00000100099	ENSG00000099995
ENSG00000100099	ENSG00000100227
ENSG00000100099	ENSG00000241973
ENSG00000100099	ENSG00000242259
ENSG00000100099	ENSG00000185721
ENSG00000100099	ENSG00000100417
ENSG00000100099	ENSG00000099956
ENSG00000100099	ENSG00000099910
ENSG00000100099	ENSG00000100258
ENSG00000100099	ENSG00000180787
ENSG00000100099	ENSG00000100410
ENSG00000100099	ENSG00000185252
ENSG00000100099	ENSG00000142507
ENSG00000100099	ENSG00000100372
ENSG00000100099	ENSG00000100387
ENSG00000100099	ENSG00000100211
ENSG00000100099	ENSG00000187792
ENSG00000100099	ENSG00000100138
ENSG00000100099	ENSG00000205544
ENSG00000100099	ENSG00000129235
ENSG00000100099	ENSG00000100284
ENSG00000100099	ENSG00000183011
ENSG00000100099	ENSG00000099991
ENSG00000100099	ENSG00000196419
ENSG00000100099	ENSG00000183172
ENSG00000100099	ENSG00000198951
ENSG00000100099	ENSG00000167193
ENSG00000100099	ENSG00000184076
ENSG00000100099	ENSG00000100220
ENSG00000100099	ENSG00000108953
ENSG00000100099	ENSG00000075240
ENSG00000100099	ENSG00000197879
ENSG00000100099	ENSG00000273899
ENSG00000100099	ENSG00000100056
ENSG00000100099	ENSG00000070010
ENSG00000100099	ENSG00000073169
ENSG00000100099	ENSG00000181885
ENSG00000100099	ENSG00000100084
ENSG00000100099	ENSG00000167840
ENSG00000099991	ENSG00000241973
ENSG00000099991	ENSG00000070413
ENSG00000099991	ENSG00000099917
ENSG00000099991	ENSG00000100028
ENSG00000099991	ENSG00000185651
ENSG00000099991	ENSG00000100325
ENSG00000099991	ENSG00000099956
ENSG00000099991	ENSG00000100023
ENSG00000099991	ENSG00000100395
ENSG00000099991	ENSG00000186716
ENSG00000099991	ENSG00000100150
ENSG00000099991	ENSG00000180957
ENSG00000099991	ENSG00000100393
ENSG00000099991	ENSG00000099942
ENSG00000099991	ENSG00000100226
ENSG00000099991	ENSG00000184708
ENSG00000099991	ENSG00000215193
ENSG00000099991	ENSG00000184076
ENSG00000099991	ENSG00000100246
ENSG00000099991	ENSG00000100030
ENSG00000099991	ENSG00000099899
ENSG00000099991	ENSG00000183530
ENSG00000099991	ENSG00000100105
ENSG00000099991	ENSG00000196588
ENSG00000099991	ENSG00000187792
ENSG00000099991	ENSG00000069998
ENSG00000099991	ENSG00000100412
ENSG00000099991	ENSG00000184436
ENSG00000099991	ENSG00000099949
ENSG00000099991	ENSG00000185252
ENSG00000099991	ENSG00000100209
ENSG00000099991	ENSG00000100319
ENSG00000099991	ENSG00000100109
ENSG00000099991	ENSG00000128185
ENSG00000099991	ENSG00000138867
ENSG00000099991	ENSG00000183765
ENSG00000099991	ENSG00000100227
ENSG00000099991	ENSG00000100211
ENSG00000099991	ENSG00000100225
ENSG00000099991	ENSG00000183864
ENSG00000099991	ENSG00000099940
ENSG00000099991	ENSG00000100104
ENSG00000099991	ENSG00000100216
ENSG00000099991	ENSG00000100056
ENSG00000164080	ENSG00000114383
ENSG00000164080	ENSG00000181555
ENSG00000164080	ENSG00000176095
ENSG00000164080	ENSG00000177479
ENSG00000164080	ENSG00000272886
ENSG00000164080	ENSG00000259956
ENSG00000164080	ENSG00000010256
ENSG00000164080	ENSG00000113811
ENSG00000164080	ENSG00000010322
ENSG00000164080	ENSG00000132153
ENSG00000164080	ENSG00000157500
ENSG00000164080	ENSG00000160799
ENSG00000164080	ENSG00000198218
ENSG00000164080	ENSG00000163939
ENSG00000164080	ENSG00000164081
ENSG00000164080	ENSG00000163930
ENSG00000164080	ENSG00000163605
ENSG00000164080	ENSG00000145041
ENSG00000164080	ENSG00000114302
ENSG00000164080	ENSG00000174840
ENSG00000164080	ENSG00000164051
ENSG00000164080	ENSG00000164091
ENSG00000164080	ENSG00000163684
ENSG00000164080	ENSG00000114316
ENSG00000164080	ENSG00000068745
ENSG00000164080	ENSG00000163812
ENSG00000164080	ENSG00000173402
ENSG00000164080	ENSG00000164062
ENSG00000164080	ENSG00000174839
ENSG00000164080	ENSG00000067560
ENSG00000164080	ENSG00000114767
ENSG00000164080	ENSG00000185219
ENSG00000164080	ENSG00000247596
ENSG00000164080	ENSG00000173473
ENSG00000164080	ENSG00000075914
ENSG00000164080	ENSG00000163946
ENSG00000164080	ENSG00000114902
ENSG00000164080	ENSG00000172053
ENSG00000164080	ENSG00000114648
ENSG00000164080	ENSG00000186448
ENSG00000164080	ENSG00000011376
ENSG00000164080	ENSG00000008324
ENSG00000164080	ENSG00000164087
ENSG00000164080	ENSG00000144791
ENSG00000164080	ENSG00000164050
ENSG00000164080	ENSG00000172037
ENSG00000164080	ENSG00000163681
ENSG00000164080	ENSG00000126062
ENSG00000164080	ENSG00000144744
ENSG00000164080	ENSG00000172046
ENSG00000164080	ENSG00000172939
ENSG00000164080	ENSG00000160796
ENSG00000164080	ENSG00000163938
ENSG00000164080	ENSG00000172113
ENSG00000164080	ENSG00000188315
ENSG00000164080	ENSG00000232112
[truncated: 22,939 more rows]
