# Supplementary material for: k-core genes underpin structural features of breast cancer
Source: Sci Rep. 2021 Aug 11;11:16284. doi: 10.1038/s41598-021-95313-y (PMC8358063; doi:10.1038/s41598-021-95313-y)
Supplement: Supplementary file 1 — Supplementary Information. [file 41598_2021_95313_MOESM1_ESM.zip › 30_cores/30_core_basal.csv]

source	target
ENSG00000038219	ENSG00000155275
ENSG00000038219	ENSG00000071127
ENSG00000038219	ENSG00000157869
ENSG00000038219	ENSG00000145220
ENSG00000038219	ENSG00000178988
ENSG00000038219	ENSG00000125386
ENSG00000038219	ENSG00000109519
ENSG00000038219	ENSG00000063978
ENSG00000038219	ENSG00000087269
ENSG00000038219	ENSG00000214367
ENSG00000038219	ENSG00000173011
ENSG00000038219	ENSG00000168826
ENSG00000038219	ENSG00000163950
ENSG00000038219	ENSG00000168818
ENSG00000038219	ENSG00000090316
ENSG00000038219	ENSG00000159692
ENSG00000038219	ENSG00000087274
ENSG00000038219	ENSG00000132405
ENSG00000038219	ENSG00000170846
ENSG00000038219	ENSG00000109685
ENSG00000038219	ENSG00000132406
ENSG00000038219	ENSG00000185049
ENSG00000038219	ENSG00000109736
ENSG00000038219	ENSG00000196526
ENSG00000038219	ENSG00000169020
ENSG00000038219	ENSG00000178950
ENSG00000038219	ENSG00000170871
ENSG00000038219	ENSG00000182903
ENSG00000038219	ENSG00000168924
ENSG00000038219	ENSG00000013810
ENSG00000038219	ENSG00000179010
ENSG00000038219	ENSG00000186222
ENSG00000038219	ENSG00000168884
ENSG00000038219	ENSG00000185619
ENSG00000038219	ENSG00000163945
ENSG00000038219	ENSG00000125388
ENSG00000038219	ENSG00000174227
ENSG00000038219	ENSG00000197386
ENSG00000038219	ENSG00000123933
ENSG00000166197	ENSG00000148840
ENSG00000166197	ENSG00000107815
ENSG00000166197	ENSG00000148843
ENSG00000166197	ENSG00000055950
ENSG00000166197	ENSG00000107862
ENSG00000166197	ENSG00000173915
ENSG00000166197	ENSG00000107816
ENSG00000166197	ENSG00000166189
ENSG00000166197	ENSG00000107874
ENSG00000166197	ENSG00000107882
ENSG00000166197	ENSG00000155229
ENSG00000166197	ENSG00000120029
ENSG00000166197	ENSG00000138107
ENSG00000166197	ENSG00000166169
ENSG00000166197	ENSG00000155287
ENSG00000166197	ENSG00000107566
ENSG00000166197	ENSG00000213341
ENSG00000166197	ENSG00000196072
ENSG00000166197	ENSG00000198408
ENSG00000166197	ENSG00000198728
ENSG00000166197	ENSG00000166135
ENSG00000166197	ENSG00000108055
ENSG00000166197	ENSG00000119906
ENSG00000166197	ENSG00000065613
ENSG00000166197	ENSG00000156374
ENSG00000166197	ENSG00000155256
ENSG00000166197	ENSG00000095485
ENSG00000166197	ENSG00000171311
ENSG00000166197	ENSG00000107829
ENSG00000166197	ENSG00000166136
ENSG00000166197	ENSG00000166024
ENSG00000166197	ENSG00000166167
ENSG00000166197	ENSG00000014919
ENSG00000166197	ENSG00000198060
ENSG00000166197	ENSG00000107854
ENSG00000166197	ENSG00000166272
ENSG00000166197	ENSG00000138160
ENSG00000166197	ENSG00000119912
ENSG00000164967	ENSG00000165280
ENSG00000164967	ENSG00000165283
ENSG00000164967	ENSG00000221829
ENSG00000164967	ENSG00000137100
ENSG00000164967	ENSG00000122692
ENSG00000164967	ENSG00000107341
ENSG00000164967	ENSG00000165282
ENSG00000164967	ENSG00000137073
ENSG00000164967	ENSG00000147955
ENSG00000164967	ENSG00000165271
ENSG00000164967	ENSG00000197579
ENSG00000164967	ENSG00000137075
ENSG00000164967	ENSG00000165275
ENSG00000164967	ENSG00000165006
ENSG00000164967	ENSG00000107140
ENSG00000164967	ENSG00000086102
ENSG00000164967	ENSG00000107175
ENSG00000164967	ENSG00000137135
ENSG00000164967	ENSG00000122705
ENSG00000164967	ENSG00000165264
ENSG00000164967	ENSG00000137133
ENSG00000164967	ENSG00000198876
ENSG00000164967	ENSG00000175768
ENSG00000164967	ENSG00000107371
ENSG00000164967	ENSG00000137054
ENSG00000164967	ENSG00000137074
ENSG00000164967	ENSG00000086061
ENSG00000164967	ENSG00000107185
ENSG00000164967	ENSG00000147905
ENSG00000164967	ENSG00000164970
ENSG00000164967	ENSG00000168795
ENSG00000164967	ENSG00000086065
ENSG00000164967	ENSG00000186638
ENSG00000164967	ENSG00000122696
ENSG00000164967	ENSG00000070610
ENSG00000164967	ENSG00000155876
ENSG00000164967	ENSG00000164978
ENSG00000164967	ENSG00000137106
ENSG00000164967	ENSG00000235453
ENSG00000164967	ENSG00000122741
ENSG00000164967	ENSG00000137076
ENSG00000164967	ENSG00000198722
ENSG00000164967	ENSG00000147874
ENSG00000164967	ENSG00000137055
ENSG00000164967	ENSG00000137145
ENSG00000164967	ENSG00000175893
ENSG00000164967	ENSG00000164975
ENSG00000164967	ENSG00000198642
ENSG00000164967	ENSG00000120159
ENSG00000132664	ENSG00000232388
ENSG00000132664	ENSG00000101310
ENSG00000132664	ENSG00000125871
ENSG00000132664	ENSG00000089006
ENSG00000132664	ENSG00000125868
ENSG00000132664	ENSG00000089048
ENSG00000132664	ENSG00000089123
ENSG00000132664	ENSG00000125877
ENSG00000132664	ENSG00000125834
ENSG00000132664	ENSG00000089195
ENSG00000132664	ENSG00000125901
ENSG00000132664	ENSG00000101365
ENSG00000132664	ENSG00000101247
ENSG00000132664	ENSG00000125779
ENSG00000132664	ENSG00000088876
ENSG00000132664	ENSG00000101290
ENSG00000132664	ENSG00000149346
ENSG00000132664	ENSG00000101361
ENSG00000132664	ENSG00000088888
ENSG00000132664	ENSG00000125863
ENSG00000132664	ENSG00000125843
ENSG00000132664	ENSG00000125817
ENSG00000132664	ENSG00000185019
ENSG00000132664	ENSG00000125818
ENSG00000132664	ENSG00000132670
ENSG00000132664	ENSG00000132646
ENSG00000132664	ENSG00000198171
ENSG00000132664	ENSG00000101266
ENSG00000132664	ENSG00000125835
ENSG00000132664	ENSG00000101220
ENSG00000132664	ENSG00000215305
ENSG00000132664	ENSG00000088854
ENSG00000132664	ENSG00000089063
ENSG00000132664	ENSG00000125898
ENSG00000132664	ENSG00000088833
ENSG00000132664	ENSG00000088766
ENSG00000132664	ENSG00000088832
ENSG00000132664	ENSG00000101236
ENSG00000166272	ENSG00000213341
ENSG00000166272	ENSG00000138107
ENSG00000166272	ENSG00000055950
ENSG00000166272	ENSG00000107862
ENSG00000166272	ENSG00000095485
ENSG00000166272	ENSG00000148843
ENSG00000166272	ENSG00000171311
ENSG00000166272	ENSG00000155287
ENSG00000166272	ENSG00000196072
ENSG00000166272	ENSG00000173915
ENSG00000166272	ENSG00000014919
ENSG00000166272	ENSG00000166135
ENSG00000166272	ENSG00000107566
ENSG00000166272	ENSG00000166167
ENSG00000166272	ENSG00000148840
ENSG00000166272	ENSG00000107874
ENSG00000166272	ENSG00000198408
ENSG00000166272	ENSG00000119906
ENSG00000166272	ENSG00000108055
ENSG00000166272	ENSG00000166136
ENSG00000166272	ENSG00000155229
ENSG00000166272	ENSG00000166189
ENSG00000166272	ENSG00000138160
ENSG00000166272	ENSG00000198728
ENSG00000166272	ENSG00000166169
ENSG00000166272	ENSG00000107882
ENSG00000166272	ENSG00000156374
ENSG00000166272	ENSG00000107854
ENSG00000166272	ENSG00000120029
ENSG00000166272	ENSG00000065613
ENSG00000166272	ENSG00000107815
ENSG00000166272	ENSG00000107816
ENSG00000089006	ENSG00000232388
ENSG00000089006	ENSG00000125871
ENSG00000089006	ENSG00000125868
ENSG00000089006	ENSG00000101310
ENSG00000089006	ENSG00000089048
ENSG00000089006	ENSG00000101247
ENSG00000089006	ENSG00000132646
ENSG00000089006	ENSG00000089123
ENSG00000089006	ENSG00000125834
ENSG00000089006	ENSG00000101266
ENSG00000089006	ENSG00000125875
ENSG00000089006	ENSG00000125779
ENSG00000089006	ENSG00000089195
ENSG00000089006	ENSG00000125818
ENSG00000089006	ENSG00000185019
ENSG00000089006	ENSG00000125863
ENSG00000089006	ENSG00000125901
ENSG00000089006	ENSG00000149346
ENSG00000089006	ENSG00000125877
ENSG00000089006	ENSG00000089063
ENSG00000089006	ENSG00000101361
ENSG00000089006	ENSG00000125843
ENSG00000089006	ENSG00000088833
ENSG00000089006	ENSG00000132670
ENSG00000089006	ENSG00000101290
ENSG00000089006	ENSG00000125885
ENSG00000089006	ENSG00000125817
ENSG00000089006	ENSG00000101365
ENSG00000089006	ENSG00000125835
ENSG00000089006	ENSG00000247315
ENSG00000089006	ENSG00000088888
ENSG00000089006	ENSG00000198171
ENSG00000089006	ENSG00000125841
ENSG00000089006	ENSG00000088832
ENSG00000089006	ENSG00000088766
ENSG00000089006	ENSG00000089057
ENSG00000122965	ENSG00000111786
ENSG00000122965	ENSG00000075856
ENSG00000122965	ENSG00000111300
ENSG00000122965	ENSG00000204842
ENSG00000122965	ENSG00000157895
ENSG00000122965	ENSG00000179295
ENSG00000122965	ENSG00000173064
ENSG00000122965	ENSG00000123064
ENSG00000122965	ENSG00000139405
ENSG00000122965	ENSG00000089234
ENSG00000122965	ENSG00000111737
ENSG00000122965	ENSG00000089022
ENSG00000122965	ENSG00000139719
ENSG00000122965	ENSG00000157837
ENSG00000122965	ENSG00000111237
ENSG00000122965	ENSG00000022840
ENSG00000122965	ENSG00000110801
ENSG00000122965	ENSG00000089094
ENSG00000122965	ENSG00000135093
ENSG00000122965	ENSG00000151148
ENSG00000122965	ENSG00000013503
ENSG00000122965	ENSG00000170633
ENSG00000122965	ENSG00000111231
ENSG00000122965	ENSG00000111775
ENSG00000122965	ENSG00000111707
ENSG00000122965	ENSG00000186298
ENSG00000122965	ENSG00000089154
ENSG00000122965	ENSG00000111361
ENSG00000122965	ENSG00000196510
ENSG00000122965	ENSG00000139726
ENSG00000122965	ENSG00000179195
ENSG00000122965	ENSG00000136045
ENSG00000122965	ENSG00000111445
ENSG00000122965	ENSG00000111727
ENSG00000122965	ENSG00000170855
ENSG00000122965	ENSG00000139697
ENSG00000122965	ENSG00000135148
ENSG00000122965	ENSG00000120805
ENSG00000122965	ENSG00000196850
ENSG00000122965	ENSG00000174437
ENSG00000122965	ENSG00000184047
ENSG00000122965	ENSG00000111725
ENSG00000120832	ENSG00000013503
ENSG00000120832	ENSG00000136045
ENSG00000120832	ENSG00000111231
ENSG00000120832	ENSG00000075856
ENSG00000120832	ENSG00000111237
ENSG00000120832	ENSG00000136021
ENSG00000120832	ENSG00000135093
ENSG00000120832	ENSG00000204842
ENSG00000120832	ENSG00000139372
ENSG00000120832	ENSG00000089154
ENSG00000120832	ENSG00000089234
ENSG00000120832	ENSG00000196510
ENSG00000120832	ENSG00000151148
ENSG00000120832	ENSG00000120805
ENSG00000120832	ENSG00000075188
ENSG00000120832	ENSG00000136026
ENSG00000120832	ENSG00000111786
ENSG00000120832	ENSG00000189046
ENSG00000120832	ENSG00000139697
ENSG00000120832	ENSG00000089053
ENSG00000120832	ENSG00000123064
ENSG00000120832	ENSG00000111775
ENSG00000120832	ENSG00000196850
ENSG00000120832	ENSG00000111727
ENSG00000120832	ENSG00000110851
ENSG00000120832	ENSG00000111300
ENSG00000120832	ENSG00000022840
ENSG00000120832	ENSG00000179295
ENSG00000120832	ENSG00000139726
ENSG00000120832	ENSG00000111725
ENSG00000127980	ENSG00000164715
ENSG00000127980	ENSG00000001629
ENSG00000127980	ENSG00000241685
ENSG00000127980	ENSG00000196367
ENSG00000127980	ENSG00000172336
ENSG00000127980	ENSG00000106245
ENSG00000127980	ENSG00000160993
ENSG00000127980	ENSG00000241468
ENSG00000127980	ENSG00000106246
ENSG00000127980	ENSG00000160813
ENSG00000127980	ENSG00000214253
ENSG00000127980	ENSG00000198742
ENSG00000127980	ENSG00000166508
ENSG00000127980	ENSG00000168090
ENSG00000127980	ENSG00000146826
ENSG00000127980	ENSG00000172354
ENSG00000127980	ENSG00000160908
ENSG00000127980	ENSG00000106290
ENSG00000127980	ENSG00000146830
ENSG00000127980	ENSG00000106244
ENSG00000127980	ENSG00000106400
ENSG00000127980	ENSG00000197037
ENSG00000127980	ENSG00000166526
ENSG00000127980	ENSG00000005075
ENSG00000127980	ENSG00000198556
ENSG00000127980	ENSG00000161057
ENSG00000127980	ENSG00000196652
ENSG00000127980	ENSG00000164815
ENSG00000127980	ENSG00000160917
ENSG00000127980	ENSG00000164713
ENSG00000127980	ENSG00000105879
ENSG00000127980	ENSG00000161036
ENSG00000127980	ENSG00000091127
ENSG00000127980	ENSG00000166529
ENSG00000127980	ENSG00000188186
ENSG00000125818	ENSG00000088833
ENSG00000125818	ENSG00000101266
ENSG00000125818	ENSG00000125834
ENSG00000125818	ENSG00000125835
ENSG00000125818	ENSG00000125901
ENSG00000125818	ENSG00000101361
ENSG00000125818	ENSG00000101365
ENSG00000125818	ENSG00000125875
ENSG00000125818	ENSG00000088832
ENSG00000125818	ENSG00000125898
ENSG00000125818	ENSG00000132670
ENSG00000125818	ENSG00000089063
ENSG00000125818	ENSG00000132646
ENSG00000125818	ENSG00000125779
ENSG00000125818	ENSG00000089195
ENSG00000125818	ENSG00000185019
ENSG00000125818	ENSG00000088876
ENSG00000125818	ENSG00000125843
ENSG00000125818	ENSG00000125885
ENSG00000125818	ENSG00000247315
ENSG00000125818	ENSG00000088812
ENSG00000125818	ENSG00000215251
ENSG00000125818	ENSG00000088888
ENSG00000125818	ENSG00000125841
ENSG00000125818	ENSG00000101290
ENSG00000125818	ENSG00000198171
ENSG00000125818	ENSG00000101220
ENSG00000125818	ENSG00000215305
ENSG00000125818	ENSG00000125817
ENSG00000125818	ENSG00000125863
ENSG00000125818	ENSG00000125871
ENSG00000125818	ENSG00000125877
ENSG00000125818	ENSG00000132635
ENSG00000125818	ENSG00000088766
ENSG00000125818	ENSG00000089048
ENSG00000125818	ENSG00000089057
ENSG00000125818	ENSG00000088854
ENSG00000125818	ENSG00000101247
ENSG00000125818	ENSG00000149346
ENSG00000125818	ENSG00000101236
ENSG00000125818	ENSG00000089123
ENSG00000125818	ENSG00000232388
ENSG00000125818	ENSG00000101310
ENSG00000166167	ENSG00000107862
ENSG00000166167	ENSG00000138107
ENSG00000166167	ENSG00000171311
ENSG00000166167	ENSG00000198728
ENSG00000166167	ENSG00000173915
ENSG00000166167	ENSG00000107882
ENSG00000166167	ENSG00000055950
ENSG00000166167	ENSG00000148840
ENSG00000166167	ENSG00000120029
ENSG00000166167	ENSG00000166135
ENSG00000166167	ENSG00000107874
ENSG00000166167	ENSG00000166136
ENSG00000166167	ENSG00000148843
ENSG00000166167	ENSG00000156374
ENSG00000166167	ENSG00000198408
ENSG00000166167	ENSG00000065613
ENSG00000166167	ENSG00000213341
ENSG00000166167	ENSG00000155287
ENSG00000166167	ENSG00000155229
ENSG00000166167	ENSG00000119906
ENSG00000166167	ENSG00000166189
ENSG00000166167	ENSG00000107816
ENSG00000166167	ENSG00000107815
ENSG00000166167	ENSG00000095485
ENSG00000166167	ENSG00000166169
ENSG00000166167	ENSG00000107566
ENSG00000166167	ENSG00000196072
ENSG00000166167	ENSG00000155256
ENSG00000166167	ENSG00000198060
ENSG00000166167	ENSG00000108055
ENSG00000166167	ENSG00000166024
ENSG00000166167	ENSG00000138160
ENSG00000166167	ENSG00000119912
ENSG00000166167	ENSG00000014919
ENSG00000013503	ENSG00000075856
ENSG00000013503	ENSG00000136045
ENSG00000013503	ENSG00000136026
ENSG00000013503	ENSG00000189046
ENSG00000013503	ENSG00000204842
ENSG00000013503	ENSG00000135093
ENSG00000013503	ENSG00000139372
ENSG00000013503	ENSG00000111727
ENSG00000013503	ENSG00000089154
ENSG00000013503	ENSG00000151148
ENSG00000013503	ENSG00000075188
ENSG00000013503	ENSG00000136021
ENSG00000013503	ENSG00000120805
ENSG00000013503	ENSG00000084112
ENSG00000013503	ENSG00000089053
ENSG00000013503	ENSG00000089234
ENSG00000013503	ENSG00000136051
ENSG00000013503	ENSG00000157837
ENSG00000013503	ENSG00000111300
ENSG00000013503	ENSG00000076248
ENSG00000013503	ENSG00000110906
ENSG00000013503	ENSG00000196510
ENSG00000013503	ENSG00000173064
ENSG00000013503	ENSG00000139428
ENSG00000013503	ENSG00000110851
ENSG00000013503	ENSG00000022840
ENSG00000013503	ENSG00000139697
ENSG00000013503	ENSG00000196850
ENSG00000013503	ENSG00000111231
ENSG00000013503	ENSG00000170633
ENSG00000013503	ENSG00000139436
ENSG00000013503	ENSG00000174437
ENSG00000013503	ENSG00000179295
ENSG00000013503	ENSG00000123064
ENSG00000013503	ENSG00000111737
ENSG00000013503	ENSG00000111237
ENSG00000013503	ENSG00000157895
ENSG00000013503	ENSG00000111445
ENSG00000013503	ENSG00000089022
ENSG00000013503	ENSG00000170855
ENSG00000013503	ENSG00000111229
ENSG00000013503	ENSG00000111786
ENSG00000013503	ENSG00000186298
ENSG00000013503	ENSG00000089094
ENSG00000013503	ENSG00000135148
ENSG00000013503	ENSG00000110801
ENSG00000013503	ENSG00000139405
ENSG00000013503	ENSG00000139726
ENSG00000170632	ENSG00000161057
ENSG00000170632	ENSG00000128563
ENSG00000170632	ENSG00000105819
ENSG00000170632	ENSG00000161036
ENSG00000170632	ENSG00000160993
ENSG00000170632	ENSG00000135249
ENSG00000170632	ENSG00000135250
ENSG00000170632	ENSG00000164815
ENSG00000170632	ENSG00000005075
ENSG00000170632	ENSG00000105879
ENSG00000170632	ENSG00000106244
ENSG00000170632	ENSG00000105821
ENSG00000170632	ENSG00000091127
ENSG00000170632	ENSG00000005483
ENSG00000170632	ENSG00000160917
ENSG00000170632	ENSG00000172354
ENSG00000170632	ENSG00000197037
ENSG00000170632	ENSG00000168090
ENSG00000170632	ENSG00000166526
ENSG00000170632	ENSG00000172336
ENSG00000170632	ENSG00000241685
ENSG00000170632	ENSG00000146830
ENSG00000170632	ENSG00000128581
ENSG00000170632	ENSG00000106330
ENSG00000170632	ENSG00000106245
ENSG00000170632	ENSG00000166508
ENSG00000170632	ENSG00000164713
ENSG00000170632	ENSG00000160908
ENSG00000170632	ENSG00000214253
ENSG00000170632	ENSG00000106246
ENSG00000170632	ENSG00000196367
ENSG00000170632	ENSG00000164715
ENSG00000170632	ENSG00000146826
ENSG00000170632	ENSG00000188186
ENSG00000170632	ENSG00000166925
ENSG00000170632	ENSG00000221909
ENSG00000170632	ENSG00000241468
ENSG00000170632	ENSG00000106400
ENSG00000170632	ENSG00000196652
ENSG00000173064	ENSG00000111300
ENSG00000173064	ENSG00000179295
ENSG00000173064	ENSG00000123064
ENSG00000173064	ENSG00000204842
ENSG00000173064	ENSG00000089234
ENSG00000173064	ENSG00000135093
ENSG00000173064	ENSG00000135148
ENSG00000173064	ENSG00000089022
ENSG00000173064	ENSG00000075856
ENSG00000173064	ENSG00000089154
ENSG00000173064	ENSG00000196510
ENSG00000173064	ENSG00000139405
ENSG00000173064	ENSG00000139372
ENSG00000173064	ENSG00000186298
ENSG00000173064	ENSG00000151148
ENSG00000173064	ENSG00000111229
ENSG00000173064	ENSG00000157837
ENSG00000173064	ENSG00000084112
ENSG00000173064	ENSG00000111231
ENSG00000173064	ENSG00000136051
ENSG00000173064	ENSG00000139697
ENSG00000173064	ENSG00000111237
ENSG00000173064	ENSG00000196850
ENSG00000173064	ENSG00000139436
ENSG00000173064	ENSG00000111737
ENSG00000173064	ENSG00000110851
ENSG00000173064	ENSG00000089094
ENSG00000173064	ENSG00000136021
ENSG00000173064	ENSG00000136045
ENSG00000173064	ENSG00000174437
ENSG00000173064	ENSG00000111707
ENSG00000173064	ENSG00000110801
ENSG00000173064	ENSG00000110906
ENSG00000173064	ENSG00000139719
ENSG00000173064	ENSG00000189046
ENSG00000173064	ENSG00000139428
ENSG00000173064	ENSG00000111786
ENSG00000173064	ENSG00000136026
ENSG00000173064	ENSG00000170633
ENSG00000173064	ENSG00000120805
ENSG00000173064	ENSG00000111725
ENSG00000173064	ENSG00000111727
ENSG00000173064	ENSG00000111361
ENSG00000173064	ENSG00000111775
ENSG00000173064	ENSG00000157895
ENSG00000173064	ENSG00000110880
ENSG00000173064	ENSG00000089053
ENSG00000173064	ENSG00000170855
ENSG00000173064	ENSG00000139726
ENSG00000173064	ENSG00000184047
ENSG00000173064	ENSG00000022840
ENSG00000089053	ENSG00000089094
ENSG00000089053	ENSG00000170633
ENSG00000089053	ENSG00000139726
ENSG00000089053	ENSG00000139697
ENSG00000089053	ENSG00000111361
ENSG00000089053	ENSG00000089154
ENSG00000089053	ENSG00000110801
ENSG00000089053	ENSG00000111725
ENSG00000089053	ENSG00000184047
ENSG00000089053	ENSG00000111737
ENSG00000089053	ENSG00000170855
ENSG00000089053	ENSG00000089220
ENSG00000089053	ENSG00000157837
ENSG00000089053	ENSG00000157895
ENSG00000089053	ENSG00000186298
ENSG00000089053	ENSG00000111786
ENSG00000089053	ENSG00000135108
ENSG00000089053	ENSG00000139719
ENSG00000089053	ENSG00000204842
ENSG00000089053	ENSG00000136026
ENSG00000089053	ENSG00000123064
ENSG00000089053	ENSG00000151148
ENSG00000089053	ENSG00000111300
ENSG00000089053	ENSG00000183955
ENSG00000089053	ENSG00000111445
ENSG00000089053	ENSG00000022840
ENSG00000089053	ENSG00000135093
ENSG00000089053	ENSG00000135148
ENSG00000089053	ENSG00000089022
ENSG00000089053	ENSG00000111237
ENSG00000089053	ENSG00000075856
ENSG00000089053	ENSG00000111707
ENSG00000089053	ENSG00000089234
ENSG00000089053	ENSG00000179195
ENSG00000089053	ENSG00000111775
ENSG00000089053	ENSG00000136045
ENSG00000089053	ENSG00000139372
ENSG00000089053	ENSG00000111229
ENSG00000089053	ENSG00000075188
ENSG00000082805	ENSG00000078246
ENSG00000082805	ENSG00000073614
ENSG00000082805	ENSG00000139180
ENSG00000082805	ENSG00000126746
ENSG00000082805	ENSG00000047621
ENSG00000082805	ENSG00000006831
ENSG00000082805	ENSG00000111639
ENSG00000082805	ENSG00000111206
ENSG00000082805	ENSG00000010292
ENSG00000082805	ENSG00000111652
ENSG00000082805	ENSG00000171792
ENSG00000082805	ENSG00000151065
ENSG00000082805	ENSG00000089818
ENSG00000082805	ENSG00000171823
ENSG00000082805	ENSG00000060237
ENSG00000082805	ENSG00000111667
ENSG00000082805	ENSG00000126749
ENSG00000082805	ENSG00000215021
ENSG00000082805	ENSG00000067182
ENSG00000082805	ENSG00000002016
ENSG00000082805	ENSG00000089693
ENSG00000082805	ENSG00000120647
ENSG00000082805	ENSG00000111641
ENSG00000082805	ENSG00000139197
ENSG00000082805	ENSG00000111321
ENSG00000082805	ENSG00000111676
ENSG00000082805	ENSG00000111665
ENSG00000082805	ENSG00000004478
ENSG00000082805	ENSG00000111247
ENSG00000082805	ENSG00000111678
ENSG00000082805	ENSG00000111684
ENSG00000082805	ENSG00000111653
ENSG00000082805	ENSG00000197905
ENSG00000082805	ENSG00000065970
ENSG00000082805	ENSG00000111669
ENSG00000184281	ENSG00000205531
ENSG00000184281	ENSG00000185627
ENSG00000184281	ENSG00000182208
ENSG00000184281	ENSG00000177963
ENSG00000184281	ENSG00000142082
ENSG00000184281	ENSG00000051009
ENSG00000184281	ENSG00000158042
ENSG00000184281	ENSG00000110713
ENSG00000184281	ENSG00000070047
ENSG00000184281	ENSG00000177951
ENSG00000184281	ENSG00000132286
ENSG00000184281	ENSG00000078902
ENSG00000184281	ENSG00000132275
ENSG00000184281	ENSG00000166471
ENSG00000184281	ENSG00000167325
ENSG00000184281	ENSG00000174775
ENSG00000184281	ENSG00000110619
ENSG00000184281	ENSG00000184363
ENSG00000184281	ENSG00000175390
ENSG00000184281	ENSG00000205339
ENSG00000184281	ENSG00000023191
ENSG00000184281	ENSG00000198730
ENSG00000184281	ENSG00000166337
ENSG00000184281	ENSG00000183020
ENSG00000184281	ENSG00000110315
ENSG00000184281	ENSG00000110651
ENSG00000184281	ENSG00000005801
ENSG00000184281	ENSG00000174915
ENSG00000184281	ENSG00000132254
ENSG00000184281	ENSG00000099849
ENSG00000184281	ENSG00000148985
ENSG00000184281	ENSG00000177697
ENSG00000184281	ENSG00000177225
ENSG00000184281	ENSG00000170242
ENSG00000184281	ENSG00000175348
ENSG00000184281	ENSG00000214026
ENSG00000184281	ENSG00000177105
ENSG00000184281	ENSG00000177156
ENSG00000184281	ENSG00000177700
ENSG00000184281	ENSG00000236287
ENSG00000184281	ENSG00000166340
ENSG00000184281	ENSG00000166441
ENSG00000184281	ENSG00000110171
ENSG00000184281	ENSG00000182272
ENSG00000184281	ENSG00000184014
ENSG00000184281	ENSG00000166452
ENSG00000184281	ENSG00000167323
ENSG00000184281	ENSG00000177595
ENSG00000184281	ENSG00000148925
ENSG00000184281	ENSG00000129084
ENSG00000184281	ENSG00000177830
ENSG00000184281	ENSG00000166333
ENSG00000184281	ENSG00000177600
ENSG00000184281	ENSG00000166483
ENSG00000184281	ENSG00000177030
ENSG00000125779	ENSG00000125901
ENSG00000125779	ENSG00000132646
ENSG00000125779	ENSG00000088888
ENSG00000125779	ENSG00000125817
ENSG00000125779	ENSG00000125843
ENSG00000125779	ENSG00000101361
ENSG00000125779	ENSG00000089063
ENSG00000125779	ENSG00000101290
ENSG00000125779	ENSG00000089195
ENSG00000125779	ENSG00000132670
ENSG00000125779	ENSG00000125835
ENSG00000125779	ENSG00000088766
ENSG00000125779	ENSG00000125834
ENSG00000125779	ENSG00000088812
ENSG00000125779	ENSG00000185019
ENSG00000125779	ENSG00000088876
ENSG00000125779	ENSG00000125885
ENSG00000125779	ENSG00000101365
ENSG00000125779	ENSG00000088833
ENSG00000125779	ENSG00000101220
ENSG00000125779	ENSG00000125863
ENSG00000125779	ENSG00000198171
ENSG00000125779	ENSG00000215251
ENSG00000125779	ENSG00000125875
ENSG00000125779	ENSG00000101266
ENSG00000125779	ENSG00000101247
ENSG00000125779	ENSG00000088854
ENSG00000125779	ENSG00000089048
ENSG00000125779	ENSG00000088832
ENSG00000125779	ENSG00000125841
ENSG00000125779	ENSG00000125877
ENSG00000125779	ENSG00000247315
ENSG00000125779	ENSG00000149346
ENSG00000125779	ENSG00000089123
ENSG00000125779	ENSG00000215305
ENSG00000125779	ENSG00000101236
ENSG00000125779	ENSG00000132635
ENSG00000125779	ENSG00000125868
ENSG00000125779	ENSG00000089057
ENSG00000125779	ENSG00000125898
ENSG00000125779	ENSG00000125871
ENSG00000125779	ENSG00000101310
ENSG00000125779	ENSG00000232388
ENSG00000166925	ENSG00000106330
ENSG00000166925	ENSG00000172354
ENSG00000166925	ENSG00000172336
ENSG00000166925	ENSG00000160813
ENSG00000166925	ENSG00000106400
ENSG00000166925	ENSG00000106245
ENSG00000166925	ENSG00000197037
ENSG00000166925	ENSG00000160908
ENSG00000166925	ENSG00000164715
ENSG00000166925	ENSG00000146830
ENSG00000166925	ENSG00000241685
ENSG00000166925	ENSG00000168090
ENSG00000166925	ENSG00000198742
ENSG00000166925	ENSG00000106246
ENSG00000166925	ENSG00000166529
ENSG00000166925	ENSG00000160993
ENSG00000166925	ENSG00000166526
ENSG00000166925	ENSG00000005075
ENSG00000166925	ENSG00000196367
ENSG00000166925	ENSG00000188186
ENSG00000166925	ENSG00000241468
ENSG00000166925	ENSG00000164713
ENSG00000166925	ENSG00000106244
ENSG00000166925	ENSG00000161057
ENSG00000166925	ENSG00000146834
ENSG00000166925	ENSG00000146826
ENSG00000166925	ENSG00000160917
ENSG00000166925	ENSG00000166508
ENSG00000166925	ENSG00000196652
ENSG00000166925	ENSG00000106290
ENSG00000166925	ENSG00000214253
ENSG00000139372	ENSG00000136045
ENSG00000139372	ENSG00000136051
ENSG00000139372	ENSG00000089154
ENSG00000139372	ENSG00000075856
ENSG00000139372	ENSG00000135093
ENSG00000139372	ENSG00000136021
ENSG00000139372	ENSG00000170855
ENSG00000139372	ENSG00000110851
ENSG00000139372	ENSG00000111300
ENSG00000139372	ENSG00000189046
ENSG00000139372	ENSG00000151148
ENSG00000139372	ENSG00000186298
ENSG00000139372	ENSG00000111229
ENSG00000139372	ENSG00000136026
ENSG00000139372	ENSG00000196510
ENSG00000139372	ENSG00000089234
ENSG00000139372	ENSG00000089022
ENSG00000139372	ENSG00000110906
ENSG00000139372	ENSG00000111237
ENSG00000139372	ENSG00000075188
ENSG00000139372	ENSG00000111737
ENSG00000139372	ENSG00000139405
ENSG00000139372	ENSG00000123064
ENSG00000139372	ENSG00000204842
ENSG00000139372	ENSG00000111727
ENSG00000139372	ENSG00000111775
ENSG00000139372	ENSG00000022840
ENSG00000139372	ENSG00000196850
ENSG00000139372	ENSG00000120805
ENSG00000139372	ENSG00000139697
ENSG00000139372	ENSG00000139428
ENSG00000139372	ENSG00000111231
ENSG00000139372	ENSG00000179295
ENSG00000139372	ENSG00000084112
ENSG00000139372	ENSG00000110880
ENSG00000139372	ENSG00000135108
ENSG00000139372	ENSG00000170633
ENSG00000139372	ENSG00000076248
ENSG00000139372	ENSG00000111445
ENSG00000196526	ENSG00000071127
ENSG00000196526	ENSG00000109519
ENSG00000196526	ENSG00000173011
ENSG00000196526	ENSG00000125386
ENSG00000196526	ENSG00000155275
ENSG00000196526	ENSG00000132405
ENSG00000196526	ENSG00000159692
ENSG00000196526	ENSG00000170871
ENSG00000196526	ENSG00000168818
ENSG00000196526	ENSG00000087269
ENSG00000196526	ENSG00000185049
ENSG00000196526	ENSG00000087274
ENSG00000196526	ENSG00000157869
ENSG00000196526	ENSG00000168884
ENSG00000196526	ENSG00000178988
ENSG00000196526	ENSG00000132406
ENSG00000196526	ENSG00000186222
ENSG00000196526	ENSG00000179010
ENSG00000196526	ENSG00000168826
ENSG00000196526	ENSG00000090316
ENSG00000196526	ENSG00000178950
ENSG00000196526	ENSG00000013810
ENSG00000196526	ENSG00000185619
ENSG00000196526	ENSG00000197386
ENSG00000196526	ENSG00000109685
ENSG00000196526	ENSG00000123933
ENSG00000196526	ENSG00000063978
ENSG00000196526	ENSG00000145220
ENSG00000196526	ENSG00000214367
ENSG00000196526	ENSG00000170846
ENSG00000196526	ENSG00000163950
ENSG00000196526	ENSG00000168924
ENSG00000169696	ENSG00000169727
ENSG00000169696	ENSG00000169689
ENSG00000169696	ENSG00000169733
ENSG00000169696	ENSG00000141568
ENSG00000169696	ENSG00000141522
ENSG00000169696	ENSG00000182446
ENSG00000169696	ENSG00000185504
ENSG00000169696	ENSG00000185359
ENSG00000169696	ENSG00000141552
ENSG00000169696	ENSG00000141551
ENSG00000169696	ENSG00000169718
ENSG00000169696	ENSG00000141577
ENSG00000169696	ENSG00000187531
ENSG00000169696	ENSG00000169738
ENSG00000169696	ENSG00000167302
ENSG00000169696	ENSG00000141543
ENSG00000169696	ENSG00000169660
ENSG00000169696	ENSG00000055483
ENSG00000169696	ENSG00000183010
ENSG00000169696	ENSG00000181396
ENSG00000169696	ENSG00000262814
ENSG00000169696	ENSG00000167881
ENSG00000169696	ENSG00000178927
ENSG00000169696	ENSG00000204237
ENSG00000169696	ENSG00000185813
ENSG00000169696	ENSG00000185624
ENSG00000169696	ENSG00000169683
ENSG00000169696	ENSG00000141564
ENSG00000169696	ENSG00000214087
ENSG00000169696	ENSG00000141562
ENSG00000169696	ENSG00000141580
ENSG00000169696	ENSG00000183684
ENSG00000169696	ENSG00000224877
ENSG00000169696	ENSG00000185298
ENSG00000169696	ENSG00000141560
ENSG00000139842	ENSG00000126226
ENSG00000139842	ENSG00000130177
ENSG00000139842	ENSG00000102606
ENSG00000139842	ENSG00000134905
ENSG00000139842	ENSG00000198176
ENSG00000139842	ENSG00000150401
ENSG00000139842	ENSG00000134900
ENSG00000139842	ENSG00000213995
ENSG00000139842	ENSG00000126216
ENSG00000139842	ENSG00000065150
ENSG00000139842	ENSG00000150403
ENSG00000139842	ENSG00000134899
ENSG00000139842	ENSG00000134882
ENSG00000139842	ENSG00000125304
ENSG00000139842	ENSG00000185896
ENSG00000139842	ENSG00000102572
ENSG00000139842	ENSG00000153487
ENSG00000139842	ENSG00000151287
ENSG00000139842	ENSG00000139826
ENSG00000139842	ENSG00000169062
ENSG00000139842	ENSG00000139835
ENSG00000139842	ENSG00000198824
ENSG00000139842	ENSG00000088448
ENSG00000139842	ENSG00000134884
ENSG00000139842	ENSG00000102580
ENSG00000139842	ENSG00000088451
ENSG00000139842	ENSG00000125249
ENSG00000139842	ENSG00000088387
ENSG00000139842	ENSG00000102595
ENSG00000139842	ENSG00000125247
ENSG00000139842	ENSG00000068650
ENSG00000139842	ENSG00000152749
ENSG00000139842	ENSG00000174405
ENSG00000198169	ENSG00000147789
ENSG00000198169	ENSG00000196150
ENSG00000198169	ENSG00000170631
ENSG00000198169	ENSG00000147799
ENSG00000198169	ENSG00000179091
ENSG00000198169	ENSG00000197363
ENSG00000198169	ENSG00000185122
ENSG00000198169	ENSG00000170619
ENSG00000198169	ENSG00000179950
ENSG00000198169	ENSG00000185803
ENSG00000198169	ENSG00000196378
ENSG00000198169	ENSG00000183309
ENSG00000198169	ENSG00000179632
ENSG00000198169	ENSG00000160948
ENSG00000198169	ENSG00000182307
ENSG00000198169	ENSG00000187954
ENSG00000198169	ENSG00000160972
ENSG00000198169	ENSG00000178719
ENSG00000198169	ENSG00000161016
ENSG00000198169	ENSG00000104529
ENSG00000198169	ENSG00000160959
ENSG00000198169	ENSG00000179832
ENSG00000198169	ENSG00000180900
ENSG00000198169	ENSG00000014164
ENSG00000198169	ENSG00000179526
ENSG00000198169	ENSG00000160957
ENSG00000198169	ENSG00000185000
ENSG00000198169	ENSG00000173137
ENSG00000198169	ENSG00000160949
ENSG00000198169	ENSG00000185730
ENSG00000198169	ENSG00000167702
ENSG00000198169	ENSG00000235173
ENSG00000103126	ENSG00000086504
ENSG00000103126	ENSG00000103275
ENSG00000103126	ENSG00000167962
ENSG00000103126	ENSG00000103245
ENSG00000103126	ENSG00000161980
ENSG00000103126	ENSG00000205937
ENSG00000103126	ENSG00000140983
ENSG00000103126	ENSG00000103326
ENSG00000103126	ENSG00000007384
ENSG00000103126	ENSG00000007520
ENSG00000103126	ENSG00000197562
ENSG00000103126	ENSG00000007541
ENSG00000103126	ENSG00000095906
ENSG00000103126	ENSG00000167930
ENSG00000103126	ENSG00000007376
ENSG00000103126	ENSG00000103152
ENSG00000103126	ENSG00000103266
ENSG00000103126	ENSG00000183751
ENSG00000103126	ENSG00000122386
ENSG00000103126	ENSG00000140990
ENSG00000103126	ENSG00000103148
ENSG00000103126	ENSG00000131653
ENSG00000103126	ENSG00000074071
ENSG00000103126	ENSG00000130731
ENSG00000103126	ENSG00000161981
ENSG00000103126	ENSG00000007545
ENSG00000103126	ENSG00000127580
ENSG00000103126	ENSG00000103197
ENSG00000103126	ENSG00000161999
ENSG00000103126	ENSG00000127586
ENSG00000103126	ENSG00000065057
ENSG00000103126	ENSG00000140992
ENSG00000103126	ENSG00000063854
ENSG00000103126	ENSG00000174109
ENSG00000103126	ENSG00000161996
ENSG00000103126	ENSG00000206053
ENSG00000103126	ENSG00000140988
ENSG00000103126	ENSG00000100726
ENSG00000103126	ENSG00000006194
ENSG00000103126	ENSG00000162032
ENSG00000103126	ENSG00000167969
ENSG00000103126	ENSG00000090581
ENSG00000103126	ENSG00000167965
ENSG00000103126	ENSG00000167967
ENSG00000103126	ENSG00000184207
ENSG00000103126	ENSG00000103363
ENSG00000103126	ENSG00000167977
ENSG00000103126	ENSG00000162062
ENSG00000103126	ENSG00000162076
ENSG00000144554	ENSG00000163719
ENSG00000144554	ENSG00000070950
ENSG00000144554	ENSG00000254999
ENSG00000144554	ENSG00000134086
ENSG00000144554	ENSG00000154781
ENSG00000144554	ENSG00000134077
ENSG00000144554	ENSG00000170860
ENSG00000144554	ENSG00000168137
ENSG00000144554	ENSG00000206562
ENSG00000144554	ENSG00000171135
ENSG00000144554	ENSG00000114026
ENSG00000144554	ENSG00000171148
ENSG00000144554	ENSG00000156983
ENSG00000144554	ENSG00000132155
ENSG00000144554	ENSG00000157014
ENSG00000144554	ENSG00000156990
ENSG00000144554	ENSG00000154743
ENSG00000144554	ENSG00000144597
ENSG00000144554	ENSG00000113851
ENSG00000144554	ENSG00000131375
ENSG00000144554	ENSG00000131374
ENSG00000144554	ENSG00000154814
ENSG00000144554	ENSG00000129810
ENSG00000144554	ENSG00000241553
ENSG00000144554	ENSG00000125037
ENSG00000144554	ENSG00000072756
ENSG00000144554	ENSG00000134108
ENSG00000144554	ENSG00000197548
ENSG00000144554	ENSG00000131373
ENSG00000144554	ENSG00000157020
ENSG00000144554	ENSG00000131381
ENSG00000144554	ENSG00000170876
ENSG00000144554	ENSG00000144713
ENSG00000144554	ENSG00000075975
ENSG00000144554	ENSG00000144566
ENSG00000144554	ENSG00000144455
ENSG00000144554	ENSG00000144559
ENSG00000144554	ENSG00000131368
ENSG00000144554	ENSG00000163517
ENSG00000144554	ENSG00000177463
ENSG00000144554	ENSG00000169814
ENSG00000144554	ENSG00000163528
ENSG00000144554	ENSG00000206560
ENSG00000144554	ENSG00000144711
ENSG00000166471	ENSG00000205339
ENSG00000166471	ENSG00000184014
ENSG00000166471	ENSG00000198730
ENSG00000166471	ENSG00000158042
ENSG00000166471	ENSG00000205531
ENSG00000166471	ENSG00000132275
ENSG00000166471	ENSG00000051009
ENSG00000166471	ENSG00000132286
ENSG00000166471	ENSG00000167325
ENSG00000166471	ENSG00000170242
ENSG00000166471	ENSG00000182208
ENSG00000166471	ENSG00000185627
ENSG00000166471	ENSG00000166441
ENSG00000166471	ENSG00000175390
ENSG00000166471	ENSG00000175348
ENSG00000166471	ENSG00000070047
ENSG00000166471	ENSG00000166340
ENSG00000166471	ENSG00000110713
ENSG00000166471	ENSG00000236287
ENSG00000166471	ENSG00000110315
ENSG00000166471	ENSG00000183020
ENSG00000166471	ENSG00000078902
ENSG00000166471	ENSG00000166337
ENSG00000166471	ENSG00000177963
ENSG00000166471	ENSG00000148985
ENSG00000166471	ENSG00000132254
ENSG00000166471	ENSG00000166483
ENSG00000166471	ENSG00000177951
ENSG00000166471	ENSG00000174915
ENSG00000166471	ENSG00000099849
ENSG00000166471	ENSG00000177105
ENSG00000166471	ENSG00000148925
ENSG00000166471	ENSG00000129084
ENSG00000166471	ENSG00000023191
ENSG00000166471	ENSG00000167323
ENSG00000166471	ENSG00000110651
ENSG00000166471	ENSG00000142082
ENSG00000166471	ENSG00000110171
ENSG00000166471	ENSG00000177697
ENSG00000166471	ENSG00000174775
ENSG00000166471	ENSG00000177225
ENSG00000166471	ENSG00000166452
ENSG00000166471	ENSG00000005801
ENSG00000166471	ENSG00000110619
ENSG00000166471	ENSG00000177042
ENSG00000166471	ENSG00000214026
ENSG00000166471	ENSG00000182272
ENSG00000166471	ENSG00000166333
ENSG00000166471	ENSG00000177595
ENSG00000166471	ENSG00000184363
ENSG00000166471	ENSG00000177030
ENSG00000166471	ENSG00000177156
ENSG00000174775	ENSG00000070047
ENSG00000174775	ENSG00000185627
ENSG00000174775	ENSG00000177963
ENSG00000174775	ENSG00000174915
ENSG00000174775	ENSG00000142082
ENSG00000174775	ENSG00000205531
ENSG00000174775	ENSG00000099849
ENSG00000174775	ENSG00000051009
ENSG00000174775	ENSG00000183020
ENSG00000174775	ENSG00000205339
ENSG00000174775	ENSG00000177700
ENSG00000174775	ENSG00000132254
ENSG00000174775	ENSG00000184363
ENSG00000174775	ENSG00000110713
ENSG00000174775	ENSG00000023191
ENSG00000174775	ENSG00000158042
ENSG00000174775	ENSG00000167325
ENSG00000174775	ENSG00000182208
ENSG00000174775	ENSG00000148985
ENSG00000174775	ENSG00000166337
ENSG00000174775	ENSG00000132275
ENSG00000174775	ENSG00000177697
ENSG00000174775	ENSG00000177951
ENSG00000174775	ENSG00000167323
ENSG00000174775	ENSG00000110651
ENSG00000174775	ENSG00000078902
ENSG00000174775	ENSG00000177105
ENSG00000174775	ENSG00000184014
ENSG00000174775	ENSG00000175348
ENSG00000174775	ENSG00000177600
ENSG00000174775	ENSG00000177030
ENSG00000174775	ENSG00000166452
ENSG00000174775	ENSG00000177106
ENSG00000174775	ENSG00000177542
ENSG00000174775	ENSG00000177595
ENSG00000174775	ENSG00000132286
ENSG00000174775	ENSG00000198730
ENSG00000174775	ENSG00000166441
ENSG00000174775	ENSG00000214026
ENSG00000174775	ENSG00000110171
ENSG00000174775	ENSG00000177830
ENSG00000174775	ENSG00000182272
ENSG00000174775	ENSG00000110619
ENSG00000174775	ENSG00000170242
ENSG00000174775	ENSG00000177156
ENSG00000174775	ENSG00000110315
ENSG00000174775	ENSG00000166333
ENSG00000174775	ENSG00000236287
ENSG00000174775	ENSG00000175390
ENSG00000174775	ENSG00000129084
ENSG00000174775	ENSG00000177225
ENSG00000174775	ENSG00000148925
ENSG00000174775	ENSG00000166340
ENSG00000171792	ENSG00000078246
ENSG00000171792	ENSG00000111206
ENSG00000171792	ENSG00000111667
ENSG00000171792	ENSG00000073614
ENSG00000171792	ENSG00000111639
ENSG00000171792	ENSG00000089693
ENSG00000171792	ENSG00000126749
ENSG00000171792	ENSG00000111641
ENSG00000171792	ENSG00000139180
ENSG00000171792	ENSG00000010292
ENSG00000171792	ENSG00000089818
ENSG00000171792	ENSG00000120647
ENSG00000171792	ENSG00000111247
ENSG00000171792	ENSG00000215021
ENSG00000171792	ENSG00000060237
ENSG00000171792	ENSG00000047621
ENSG00000171792	ENSG00000006831
ENSG00000171792	ENSG00000111652
ENSG00000171792	ENSG00000126746
ENSG00000171792	ENSG00000151065
ENSG00000171792	ENSG00000111665
ENSG00000171792	ENSG00000139197
ENSG00000171792	ENSG00000111321
ENSG00000171792	ENSG00000002016
ENSG00000171792	ENSG00000171823
ENSG00000171792	ENSG00000065970
ENSG00000171792	ENSG00000067182
ENSG00000171792	ENSG00000111653
ENSG00000171792	ENSG00000004478
ENSG00000171792	ENSG00000111669
ENSG00000171792	ENSG00000197905
ENSG00000171792	ENSG00000111676
ENSG00000171792	ENSG00000111684
ENSG00000171792	ENSG00000111678
ENSG00000125871	ENSG00000125868
ENSG00000125871	ENSG00000232388
ENSG00000125871	ENSG00000101247
ENSG00000125871	ENSG00000101310
ENSG00000125871	ENSG00000089048
ENSG00000125871	ENSG00000089123
ENSG00000125871	ENSG00000125863
ENSG00000125871	ENSG00000149346
ENSG00000125871	ENSG00000125834
ENSG00000125871	ENSG00000132670
ENSG00000125871	ENSG00000088766
ENSG00000125871	ENSG00000101361
ENSG00000125871	ENSG00000125843
ENSG00000125871	ENSG00000101290
ENSG00000125871	ENSG00000089195
ENSG00000125871	ENSG00000125901
ENSG00000125871	ENSG00000089063
ENSG00000125871	ENSG00000185019
ENSG00000125871	ENSG00000125817
ENSG00000125871	ENSG00000132646
ENSG00000125871	ENSG00000088888
ENSG00000125871	ENSG00000101236
ENSG00000125871	ENSG00000101365
ENSG00000125871	ENSG00000125835
ENSG00000125871	ENSG00000088812
ENSG00000125871	ENSG00000125885
ENSG00000125871	ENSG00000101266
ENSG00000125871	ENSG00000088876
ENSG00000125871	ENSG00000125877
ENSG00000125871	ENSG00000247315
ENSG00000127586	ENSG00000140983
ENSG00000127586	ENSG00000206053
ENSG00000127586	ENSG00000197562
ENSG00000127586	ENSG00000007376
ENSG00000127586	ENSG00000086504
ENSG00000127586	ENSG00000131652
ENSG00000127586	ENSG00000103326
ENSG00000127586	ENSG00000183751
ENSG00000127586	ENSG00000130731
ENSG00000127586	ENSG00000103275
ENSG00000127586	ENSG00000103148
ENSG00000127586	ENSG00000205937
ENSG00000127586	ENSG00000007541
ENSG00000127586	ENSG00000167930
ENSG00000127586	ENSG00000161980
ENSG00000127586	ENSG00000161999
ENSG00000127586	ENSG00000161996
ENSG00000127586	ENSG00000162062
ENSG00000127586	ENSG00000007384
ENSG00000127586	ENSG00000100726
ENSG00000127586	ENSG00000103266
ENSG00000127586	ENSG00000095906
ENSG00000127586	ENSG00000103245
ENSG00000127586	ENSG00000122386
ENSG00000127586	ENSG00000127580
ENSG00000127586	ENSG00000167965
ENSG00000127586	ENSG00000131653
ENSG00000127586	ENSG00000167967
ENSG00000127586	ENSG00000074071
ENSG00000167325	ENSG00000110713
ENSG00000167325	ENSG00000205531
ENSG00000167325	ENSG00000148985
ENSG00000167325	ENSG00000185627
ENSG00000167325	ENSG00000051009
ENSG00000167325	ENSG00000070047
ENSG00000167325	ENSG00000177105
ENSG00000167325	ENSG00000158042
ENSG00000167325	ENSG00000175390
ENSG00000167325	ENSG00000205339
ENSG00000167325	ENSG00000177595
ENSG00000167325	ENSG00000182208
ENSG00000167325	ENSG00000177156
ENSG00000167325	ENSG00000177963
ENSG00000167325	ENSG00000078902
ENSG00000167325	ENSG00000177600
ENSG00000167325	ENSG00000167323
ENSG00000167325	ENSG00000099849
ENSG00000167325	ENSG00000174915
ENSG00000167325	ENSG00000184363
ENSG00000167325	ENSG00000166337
ENSG00000167325	ENSG00000214026
ENSG00000167325	ENSG00000183020
ENSG00000167325	ENSG00000132275
ENSG00000167325	ENSG00000110619
ENSG00000167325	ENSG00000175348
ENSG00000167325	ENSG00000177225
ENSG00000167325	ENSG00000142082
ENSG00000167325	ENSG00000170242
ENSG00000167325	ENSG00000177030
ENSG00000167325	ENSG00000166441
ENSG00000167325	ENSG00000177951
ENSG00000167325	ENSG00000198730
ENSG00000167325	ENSG00000110315
ENSG00000167325	ENSG00000023191
ENSG00000167325	ENSG00000182272
ENSG00000167325	ENSG00000132254
ENSG00000167325	ENSG00000110651
ENSG00000167325	ENSG00000177542
ENSG00000167325	ENSG00000132286
ENSG00000167325	ENSG00000129084
ENSG00000167325	ENSG00000005801
ENSG00000167325	ENSG00000177830
ENSG00000167325	ENSG00000184014
ENSG00000167325	ENSG00000177700
ENSG00000167325	ENSG00000177106
ENSG00000167325	ENSG00000177697
ENSG00000167325	ENSG00000166483
ENSG00000167325	ENSG00000166333
ENSG00000167325	ENSG00000166452
ENSG00000167325	ENSG00000110171
ENSG00000167325	ENSG00000236287
ENSG00000167325	ENSG00000166340
ENSG00000167325	ENSG00000177042
ENSG00000197037	ENSG00000166526
ENSG00000197037	ENSG00000196367
ENSG00000197037	ENSG00000160908
ENSG00000197037	ENSG00000160917
ENSG00000197037	ENSG00000106244
ENSG00000197037	ENSG00000172336
ENSG00000197037	ENSG00000166529
ENSG00000197037	ENSG00000160993
ENSG00000197037	ENSG00000196652
ENSG00000197037	ENSG00000188186
ENSG00000197037	ENSG00000160813
ENSG00000197037	ENSG00000166508
ENSG00000197037	ENSG00000164715
ENSG00000197037	ENSG00000168090
ENSG00000197037	ENSG00000106245
ENSG00000197037	ENSG00000146830
ENSG00000197037	ENSG00000128563
ENSG00000197037	ENSG00000241685
ENSG00000197037	ENSG00000146834
ENSG00000197037	ENSG00000241468
ENSG00000197037	ENSG00000221909
ENSG00000197037	ENSG00000172354
ENSG00000197037	ENSG00000105879
ENSG00000197037	ENSG00000106246
ENSG00000197037	ENSG00000146833
ENSG00000197037	ENSG00000161057
ENSG00000197037	ENSG00000105819
ENSG00000197037	ENSG00000106261
ENSG00000197037	ENSG00000146826
ENSG00000197037	ENSG00000005075
ENSG00000197037	ENSG00000106400
ENSG00000197037	ENSG00000221838
ENSG00000197037	ENSG00000198556
ENSG00000197037	ENSG00000106290
ENSG00000197037	ENSG00000164713
ENSG00000197037	ENSG00000198742
ENSG00000197037	ENSG00000128581
ENSG00000197037	ENSG00000105821
ENSG00000197037	ENSG00000214253
ENSG00000197037	ENSG00000161036
ENSG00000197037	ENSG00000091127
ENSG00000197037	ENSG00000001629
ENSG00000197037	ENSG00000164815
ENSG00000197037	ENSG00000135249
ENSG00000197037	ENSG00000106330
ENSG00000197037	ENSG00000005483
ENSG00000197037	ENSG00000135250
ENSG00000125247	ENSG00000065150
ENSG00000125247	ENSG00000151287
ENSG00000125247	ENSG00000150401
ENSG00000125247	ENSG00000134900
ENSG00000125247	ENSG00000126226
ENSG00000125247	ENSG00000198176
ENSG00000125247	ENSG00000126216
ENSG00000125247	ENSG00000134899
ENSG00000125247	ENSG00000102606
ENSG00000125247	ENSG00000134905
ENSG00000125247	ENSG00000102572
ENSG00000125247	ENSG00000125304
ENSG00000125247	ENSG00000139826
ENSG00000125247	ENSG00000134884
ENSG00000125247	ENSG00000174405
ENSG00000125247	ENSG00000130177
ENSG00000125247	ENSG00000213995
ENSG00000125247	ENSG00000134882
ENSG00000125247	ENSG00000088451
ENSG00000125247	ENSG00000185896
ENSG00000125247	ENSG00000102595
ENSG00000125247	ENSG00000139835
ENSG00000125247	ENSG00000150403
ENSG00000125247	ENSG00000088448
ENSG00000125247	ENSG00000125249
ENSG00000125247	ENSG00000153487
ENSG00000125247	ENSG00000088387
ENSG00000125247	ENSG00000068650
ENSG00000125247	ENSG00000152749
ENSG00000125247	ENSG00000198824
ENSG00000125247	ENSG00000102580
ENSG00000170846	ENSG00000178988
ENSG00000170846	ENSG00000179010
ENSG00000170846	ENSG00000186222
ENSG00000170846	ENSG00000109519
ENSG00000170846	ENSG00000132405
ENSG00000170846	ENSG00000087269
ENSG00000170846	ENSG00000173011
ENSG00000170846	ENSG00000145220
ENSG00000170846	ENSG00000168818
ENSG00000170846	ENSG00000163950
ENSG00000170846	ENSG00000071127
ENSG00000170846	ENSG00000185619
ENSG00000170846	ENSG00000214367
ENSG00000170846	ENSG00000087274
ENSG00000170846	ENSG00000063978
ENSG00000170846	ENSG00000132406
ENSG00000170846	ENSG00000125386
ENSG00000170846	ENSG00000170871
ENSG00000170846	ENSG00000155275
ENSG00000170846	ENSG00000185049
ENSG00000170846	ENSG00000168884
ENSG00000170846	ENSG00000159692
ENSG00000170846	ENSG00000168826
ENSG00000170846	ENSG00000090316
ENSG00000170846	ENSG00000168936
ENSG00000170846	ENSG00000109685
ENSG00000170846	ENSG00000168924
ENSG00000170846	ENSG00000159788
ENSG00000170846	ENSG00000169020
ENSG00000170846	ENSG00000182903
ENSG00000170846	ENSG00000157869
ENSG00000170846	ENSG00000174227
ENSG00000170846	ENSG00000109736
ENSG00000170846	ENSG00000145214
ENSG00000170846	ENSG00000013810
ENSG00000170846	ENSG00000163956
ENSG00000170846	ENSG00000123933
ENSG00000170846	ENSG00000178950
ENSG00000170846	ENSG00000125388
ENSG00000182903	ENSG00000125386
ENSG00000182903	ENSG00000185619
ENSG00000182903	ENSG00000178950
ENSG00000182903	ENSG00000063978
ENSG00000182903	ENSG00000090316
ENSG00000182903	ENSG00000087269
ENSG00000182903	ENSG00000145220
ENSG00000182903	ENSG00000013810
ENSG00000182903	ENSG00000185049
ENSG00000182903	ENSG00000087274
ENSG00000182903	ENSG00000174227
ENSG00000182903	ENSG00000109685
ENSG00000182903	ENSG00000168826
ENSG00000182903	ENSG00000214367
ENSG00000182903	ENSG00000163950
ENSG00000182903	ENSG00000168924
ENSG00000182903	ENSG00000168884
ENSG00000182903	ENSG00000169020
ENSG00000182903	ENSG00000197386
ENSG00000182903	ENSG00000145214
ENSG00000182903	ENSG00000109736
ENSG00000182903	ENSG00000168818
ENSG00000182903	ENSG00000159692
ENSG00000182903	ENSG00000178988
ENSG00000182903	ENSG00000168936
ENSG00000182903	ENSG00000179010
ENSG00000182903	ENSG00000132406
ENSG00000182903	ENSG00000170871
ENSG00000182903	ENSG00000109519
ENSG00000182903	ENSG00000159788
ENSG00000182903	ENSG00000173011
ENSG00000182903	ENSG00000186222
ENSG00000182903	ENSG00000123933
ENSG00000182903	ENSG00000157869
ENSG00000182903	ENSG00000163956
ENSG00000182903	ENSG00000163945
ENSG00000182903	ENSG00000132405
ENSG00000250571	ENSG00000014164
ENSG00000250571	ENSG00000179886
ENSG00000250571	ENSG00000160948
ENSG00000250571	ENSG00000187954
ENSG00000250571	ENSG00000183309
ENSG00000250571	ENSG00000185122
ENSG00000250571	ENSG00000179091
ENSG00000250571	ENSG00000185730
ENSG00000250571	ENSG00000197363
ENSG00000250571	ENSG00000178896
ENSG00000250571	ENSG00000179950
ENSG00000250571	ENSG00000180900
ENSG00000250571	ENSG00000160959
ENSG00000250571	ENSG00000104524
ENSG00000250571	ENSG00000171045
ENSG00000250571	ENSG00000147789
ENSG00000250571	ENSG00000179832
ENSG00000250571	ENSG00000169398
ENSG00000250571	ENSG00000179632
ENSG00000250571	ENSG00000178719
ENSG00000250571	ENSG00000071894
ENSG00000250571	ENSG00000179526
ENSG00000250571	ENSG00000181135
ENSG00000250571	ENSG00000104472
ENSG00000250571	ENSG00000173137
ENSG00000250571	ENSG00000182307
ENSG00000250571	ENSG00000160972
ENSG00000250571	ENSG00000196150
ENSG00000250571	ENSG00000170619
ENSG00000250571	ENSG00000170631
ENSG00000250571	ENSG00000182325
ENSG00000168826	ENSG00000087269
ENSG00000168826	ENSG00000125386
ENSG00000168826	ENSG00000063978
ENSG00000168826	ENSG00000145220
ENSG00000168826	ENSG00000013810
ENSG00000168826	ENSG00000168818
ENSG00000168826	ENSG00000087274
ENSG00000168826	ENSG00000214367
ENSG00000168826	ENSG00000178988
ENSG00000168826	ENSG00000170871
ENSG00000168826	ENSG00000090316
ENSG00000168826	ENSG00000132406
ENSG00000168826	ENSG00000163950
ENSG00000168826	ENSG00000185049
ENSG00000168826	ENSG00000168924
ENSG00000168826	ENSG00000109519
ENSG00000168826	ENSG00000155275
ENSG00000168826	ENSG00000109736
ENSG00000168826	ENSG00000178950
ENSG00000168826	ENSG00000173011
ENSG00000168826	ENSG00000159692
ENSG00000168826	ENSG00000185619
ENSG00000168826	ENSG00000109685
ENSG00000168826	ENSG00000168884
ENSG00000168826	ENSG00000145214
ENSG00000168826	ENSG00000157869
ENSG00000168826	ENSG00000169020
ENSG00000168826	ENSG00000159788
ENSG00000168826	ENSG00000197386
ENSG00000168826	ENSG00000186222
ENSG00000168826	ENSG00000132405
ENSG00000168826	ENSG00000163945
ENSG00000168826	ENSG00000071127
ENSG00000168826	ENSG00000174227
ENSG00000168826	ENSG00000179010
ENSG00000168826	ENSG00000163956
ENSG00000168826	ENSG00000123933
ENSG00000168826	ENSG00000125388
ENSG00000168826	ENSG00000168936
ENSG00000132646	ENSG00000089195
ENSG00000132646	ENSG00000125901
ENSG00000132646	ENSG00000089063
ENSG00000132646	ENSG00000101361
ENSG00000132646	ENSG00000125835
ENSG00000132646	ENSG00000125834
ENSG00000132646	ENSG00000088766
ENSG00000132646	ENSG00000101365
ENSG00000132646	ENSG00000125885
ENSG00000132646	ENSG00000125817
ENSG00000132646	ENSG00000132670
ENSG00000132646	ENSG00000101290
ENSG00000132646	ENSG00000125843
ENSG00000132646	ENSG00000215251
ENSG00000132646	ENSG00000088812
ENSG00000132646	ENSG00000088876
ENSG00000132646	ENSG00000089048
ENSG00000132646	ENSG00000125863
ENSG00000132646	ENSG00000101266
ENSG00000132646	ENSG00000101247
ENSG00000132646	ENSG00000185019
ENSG00000132646	ENSG00000088833
ENSG00000132646	ENSG00000088888
ENSG00000132646	ENSG00000198171
ENSG00000132646	ENSG00000089057
ENSG00000132646	ENSG00000215305
ENSG00000132646	ENSG00000088832
ENSG00000132646	ENSG00000101220
ENSG00000132646	ENSG00000125875
ENSG00000132646	ENSG00000125877
ENSG00000132646	ENSG00000125841
ENSG00000132646	ENSG00000247315
ENSG00000132646	ENSG00000149346
ENSG00000132646	ENSG00000132635
ENSG00000132646	ENSG00000088854
ENSG00000132646	ENSG00000125898
ENSG00000132646	ENSG00000089123
ENSG00000132646	ENSG00000232388
ENSG00000132646	ENSG00000101310
ENSG00000132646	ENSG00000101236
ENSG00000132646	ENSG00000125868
ENSG00000078902	ENSG00000182208
ENSG00000078902	ENSG00000070047
ENSG00000078902	ENSG00000205531
ENSG00000078902	ENSG00000051009
ENSG00000078902	ENSG00000110713
ENSG00000078902	ENSG00000023191
ENSG00000078902	ENSG00000132275
ENSG00000078902	ENSG00000174915
ENSG00000078902	ENSG00000166337
ENSG00000078902	ENSG00000185627
ENSG00000078902	ENSG00000183020
ENSG00000078902	ENSG00000177963
ENSG00000078902	ENSG00000177105
ENSG00000078902	ENSG00000184363
ENSG00000078902	ENSG00000205339
ENSG00000078902	ENSG00000158042
ENSG00000078902	ENSG00000177951
ENSG00000078902	ENSG00000214026
ENSG00000078902	ENSG00000177697
ENSG00000078902	ENSG00000142082
ENSG00000078902	ENSG00000175390
ENSG00000078902	ENSG00000177600
ENSG00000078902	ENSG00000177156
ENSG00000078902	ENSG00000132286
ENSG00000078902	ENSG00000175348
ENSG00000078902	ENSG00000177030
ENSG00000078902	ENSG00000166340
ENSG00000078902	ENSG00000167323
ENSG00000078902	ENSG00000005801
ENSG00000078902	ENSG00000099849
ENSG00000078902	ENSG00000110651
ENSG00000078902	ENSG00000132254
ENSG00000078902	ENSG00000177595
ENSG00000078902	ENSG00000148985
ENSG00000078902	ENSG00000166441
ENSG00000078902	ENSG00000177542
ENSG00000078902	ENSG00000177830
ENSG00000078902	ENSG00000110619
ENSG00000078902	ENSG00000177225
ENSG00000078902	ENSG00000166333
ENSG00000078902	ENSG00000110315
ENSG00000078902	ENSG00000110171
ENSG00000078902	ENSG00000177700
ENSG00000078902	ENSG00000182272
ENSG00000078902	ENSG00000184014
ENSG00000078902	ENSG00000198730
ENSG00000110713	ENSG00000185627
ENSG00000110713	ENSG00000148985
ENSG00000110713	ENSG00000158042
ENSG00000110713	ENSG00000177105
ENSG00000110713	ENSG00000051009
ENSG00000110713	ENSG00000166337
ENSG00000110713	ENSG00000205531
ENSG00000110713	ENSG00000184363
ENSG00000110713	ENSG00000070047
ENSG00000110713	ENSG00000174915
ENSG00000110713	ENSG00000167323
ENSG00000110713	ENSG00000183020
ENSG00000110713	ENSG00000205339
ENSG00000110713	ENSG00000110619
ENSG00000110713	ENSG00000175390
ENSG00000110713	ENSG00000177963
ENSG00000110713	ENSG00000142082
ENSG00000110713	ENSG00000110651
ENSG00000110713	ENSG00000182208
ENSG00000110713	ENSG00000132275
ENSG00000110713	ENSG00000023191
ENSG00000110713	ENSG00000177951
ENSG00000110713	ENSG00000177225
ENSG00000110713	ENSG00000177156
ENSG00000110713	ENSG00000214026
ENSG00000110713	ENSG00000132286
ENSG00000110713	ENSG00000177595
ENSG00000110713	ENSG00000099849
ENSG00000110713	ENSG00000170242
ENSG00000110713	ENSG00000198730
ENSG00000110713	ENSG00000175348
ENSG00000110713	ENSG00000005801
ENSG00000110713	ENSG00000177600
ENSG00000110713	ENSG00000132254
ENSG00000110713	ENSG00000177542
ENSG00000110713	ENSG00000166441
ENSG00000110713	ENSG00000182272
ENSG00000110713	ENSG00000177830
ENSG00000110713	ENSG00000177030
ENSG00000110713	ENSG00000177042
ENSG00000110713	ENSG00000166333
ENSG00000110713	ENSG00000177697
ENSG00000110713	ENSG00000148925
ENSG00000110713	ENSG00000177700
ENSG00000110713	ENSG00000184014
ENSG00000110713	ENSG00000236287
ENSG00000110713	ENSG00000129084
ENSG00000110713	ENSG00000166452
ENSG00000110713	ENSG00000110171
ENSG00000110713	ENSG00000177106
ENSG00000110713	ENSG00000166340
ENSG00000110713	ENSG00000166483
ENSG00000110713	ENSG00000110315
ENSG00000126249	ENSG00000257103
ENSG00000126249	ENSG00000126261
ENSG00000126249	ENSG00000105258
ENSG00000126249	ENSG00000105698
ENSG00000126249	ENSG00000168661
ENSG00000126249	ENSG00000272333
ENSG00000126249	ENSG00000167635
ENSG00000126249	ENSG00000186020
ENSG00000126249	ENSG00000089351
ENSG00000126249	ENSG00000126254
ENSG00000126249	ENSG00000254004
ENSG00000126249	ENSG00000205155
ENSG00000126249	ENSG00000166398
ENSG00000126249	ENSG00000105220
ENSG00000126249	ENSG00000105677
ENSG00000126249	ENSG00000126267
ENSG00000126249	ENSG00000205138
ENSG00000126249	ENSG00000249115
ENSG00000126249	ENSG00000181007
ENSG00000126249	ENSG00000105254
ENSG00000126249	ENSG00000197808
ENSG00000126249	ENSG00000153896
ENSG00000126249	ENSG00000089335
ENSG00000126249	ENSG00000197841
ENSG00000126249	ENSG00000153879
ENSG00000126249	ENSG00000167595
ENSG00000126249	ENSG00000196357
ENSG00000126249	ENSG00000121289
ENSG00000126249	ENSG00000180479
ENSG00000126249	ENSG00000186017
ENSG00000126249	ENSG00000126247
ENSG00000126249	ENSG00000075702
ENSG00000126249	ENSG00000105186
ENSG00000126249	ENSG00000178982
ENSG00000126249	ENSG00000161277
ENSG00000126249	ENSG00000142065
ENSG00000197808	ENSG00000189042
ENSG00000197808	ENSG00000186020
ENSG00000197808	ENSG00000254004
ENSG00000197808	ENSG00000197863
ENSG00000197808	ENSG00000197050
ENSG00000197808	ENSG00000167635
ENSG00000197808	ENSG00000186017
ENSG00000197808	ENSG00000180479
ENSG00000197808	ENSG00000161298
ENSG00000197808	ENSG00000196967
ENSG00000197808	ENSG00000189164
ENSG00000197808	ENSG00000181007
ENSG00000197808	ENSG00000188283
ENSG00000197808	ENSG00000196357
ENSG00000197808	ENSG00000198182
ENSG00000197808	ENSG00000120784
ENSG00000197808	ENSG00000197841
ENSG00000197808	ENSG00000257103
ENSG00000197808	ENSG00000105258
ENSG00000197808	ENSG00000142065
ENSG00000197808	ENSG00000105698
ENSG00000197808	ENSG00000251247
ENSG00000197808	ENSG00000171827
ENSG00000197808	ENSG00000126267
ENSG00000197808	ENSG00000126261
ENSG00000197808	ENSG00000198453
ENSG00000197808	ENSG00000272333
ENSG00000197808	ENSG00000105254
ENSG00000197808	ENSG00000267796
ENSG00000197808	ENSG00000126254
ENSG00000197808	ENSG00000205155
ENSG00000197808	ENSG00000245680
ENSG00000197808	ENSG00000178982
ENSG00000197808	ENSG00000196437
ENSG00000197808	ENSG00000181666
ENSG00000197808	ENSG00000105677
ENSG00000197808	ENSG00000161277
ENSG00000197808	ENSG00000153879
ENSG00000197808	ENSG00000126247
ENSG00000197808	ENSG00000189144
ENSG00000197808	ENSG00000105738
ENSG00000197808	ENSG00000099341
ENSG00000197808	ENSG00000167645
ENSG00000197808	ENSG00000205138
ENSG00000197808	ENSG00000089351
ENSG00000197808	ENSG00000167595
ENSG00000197808	ENSG00000128626
ENSG00000197808	ENSG00000063322
ENSG00000197808	ENSG00000167642
ENSG00000197808	ENSG00000176396
ENSG00000197808	ENSG00000075702
ENSG00000197808	ENSG00000105220
ENSG00000197808	ENSG00000126243
ENSG00000197808	ENSG00000168661
ENSG00000197808	ENSG00000166398
ENSG00000197808	ENSG00000105197
ENSG00000197808	ENSG00000076650
ENSG00000197808	ENSG00000089335
ENSG00000197808	ENSG00000105186
ENSG00000197808	ENSG00000188227
ENSG00000197808	ENSG00000105193
ENSG00000197808	ENSG00000249115
ENSG00000197808	ENSG00000153896
ENSG00000197808	ENSG00000179134
ENSG00000197808	ENSG00000196235
ENSG00000197808	ENSG00000130669
ENSG00000197808	ENSG00000006712
ENSG00000197808	ENSG00000187187
ENSG00000197808	ENSG00000121289
ENSG00000197808	ENSG00000161265
ENSG00000197808	ENSG00000104825
ENSG00000197808	ENSG00000130244
ENSG00000197808	ENSG00000197782
ENSG00000197808	ENSG00000130402
ENSG00000197808	ENSG00000239382
ENSG00000111641	ENSG00000126746
ENSG00000111641	ENSG00000111667
ENSG00000111641	ENSG00000111639
ENSG00000111641	ENSG00000089693
ENSG00000111641	ENSG00000215021
ENSG00000111641	ENSG00000010292
ENSG00000111641	ENSG00000126749
ENSG00000111641	ENSG00000111652
ENSG00000111641	ENSG00000139180
ENSG00000111641	ENSG00000111669
ENSG00000111641	ENSG00000067182
ENSG00000111641	ENSG00000089818
ENSG00000111641	ENSG00000139197
ENSG00000111641	ENSG00000111321
ENSG00000111641	ENSG00000078246
ENSG00000111641	ENSG00000111665
ENSG00000111641	ENSG00000111206
ENSG00000111641	ENSG00000111653
ENSG00000111641	ENSG00000111676
ENSG00000111641	ENSG00000047621
ENSG00000111641	ENSG00000171823
ENSG00000111641	ENSG00000151065
ENSG00000111641	ENSG00000065970
ENSG00000111641	ENSG00000073614
ENSG00000111641	ENSG00000111678
ENSG00000111641	ENSG00000002016
ENSG00000111641	ENSG00000111247
ENSG00000111641	ENSG00000111684
ENSG00000111641	ENSG00000197905
ENSG00000111641	ENSG00000006831
ENSG00000111641	ENSG00000004478
ENSG00000111641	ENSG00000120647
ENSG00000111641	ENSG00000060237
ENSG00000170871	ENSG00000125386
ENSG00000170871	ENSG00000178988
ENSG00000170871	ENSG00000186222
ENSG00000170871	ENSG00000063978
ENSG00000170871	ENSG00000087269
ENSG00000170871	ENSG00000168818
ENSG00000170871	ENSG00000179010
ENSG00000170871	ENSG00000173011
ENSG00000170871	ENSG00000214367
ENSG00000170871	ENSG00000109519
ENSG00000170871	ENSG00000168924
ENSG00000170871	ENSG00000159692
ENSG00000170871	ENSG00000145220
ENSG00000170871	ENSG00000087274
ENSG00000170871	ENSG00000109685
ENSG00000170871	ENSG00000132405
ENSG00000170871	ENSG00000013810
ENSG00000170871	ENSG00000132406
ENSG00000170871	ENSG00000185049
ENSG00000170871	ENSG00000090316
ENSG00000170871	ENSG00000163950
ENSG00000170871	ENSG00000109736
ENSG00000170871	ENSG00000185619
ENSG00000170871	ENSG00000178950
ENSG00000170871	ENSG00000155275
ENSG00000170871	ENSG00000169020
ENSG00000170871	ENSG00000197386
ENSG00000170871	ENSG00000071127
ENSG00000170871	ENSG00000168884
ENSG00000170871	ENSG00000157869
ENSG00000170871	ENSG00000163945
ENSG00000170871	ENSG00000159788
ENSG00000170871	ENSG00000163956
ENSG00000169398	ENSG00000179950
ENSG00000169398	ENSG00000104472
ENSG00000169398	ENSG00000160948
ENSG00000169398	ENSG00000197858
ENSG00000169398	ENSG00000014164
ENSG00000169398	ENSG00000167632
ENSG00000169398	ENSG00000180900
ENSG00000169398	ENSG00000185730
ENSG00000169398	ENSG00000183309
ENSG00000169398	ENSG00000104529
ENSG00000169398	ENSG00000179526
ENSG00000169398	ENSG00000185122
ENSG00000169398	ENSG00000187954
ENSG00000169398	ENSG00000179632
ENSG00000169398	ENSG00000235173
ENSG00000169398	ENSG00000184428
ENSG00000169398	ENSG00000147789
ENSG00000169398	ENSG00000179886
ENSG00000169398	ENSG00000170619
ENSG00000169398	ENSG00000161016
ENSG00000169398	ENSG00000179832
ENSG00000169398	ENSG00000185000
ENSG00000169398	ENSG00000171045
ENSG00000169398	ENSG00000071894
ENSG00000169398	ENSG00000178719
ENSG00000169398	ENSG00000178896
ENSG00000169398	ENSG00000261236
ENSG00000169398	ENSG00000197363
ENSG00000169398	ENSG00000104524
ENSG00000169398	ENSG00000160972
ENSG00000169398	ENSG00000147799
ENSG00000145220	ENSG00000125386
ENSG00000145220	ENSG00000087269
ENSG00000145220	ENSG00000109519
ENSG00000145220	ENSG00000063978
ENSG00000145220	ENSG00000087274
ENSG00000145220	ENSG00000214367
ENSG00000145220	ENSG00000168818
ENSG00000145220	ENSG00000178988
ENSG00000145220	ENSG00000013810
ENSG00000145220	ENSG00000179010
ENSG00000145220	ENSG00000163950
ENSG00000145220	ENSG00000132406
ENSG00000145220	ENSG00000168884
ENSG00000145220	ENSG00000168924
ENSG00000145220	ENSG00000185049
ENSG00000145220	ENSG00000159692
ENSG00000145220	ENSG00000109685
ENSG00000145220	ENSG00000186222
ENSG00000145220	ENSG00000197386
ENSG00000145220	ENSG00000090316
ENSG00000145220	ENSG00000178950
ENSG00000145220	ENSG00000159788
ENSG00000145220	ENSG00000071127
ENSG00000145220	ENSG00000173011
ENSG00000145220	ENSG00000109736
ENSG00000145220	ENSG00000155275
ENSG00000145220	ENSG00000174227
ENSG00000145220	ENSG00000185619
ENSG00000145220	ENSG00000168936
ENSG00000145220	ENSG00000132405
ENSG00000145220	ENSG00000163956
ENSG00000145220	ENSG00000157869
ENSG00000145220	ENSG00000169020
ENSG00000145220	ENSG00000145214
ENSG00000145220	ENSG00000123933
ENSG00000145220	ENSG00000125388
ENSG00000145220	ENSG00000163945
ENSG00000111727	ENSG00000136045
ENSG00000111727	ENSG00000179295
ENSG00000111727	ENSG00000089234
ENSG00000111727	ENSG00000151148
ENSG00000111727	ENSG00000075188
ENSG00000111727	ENSG00000110851
ENSG00000111727	ENSG00000110906
ENSG00000111727	ENSG00000136051
ENSG00000111727	ENSG00000204842
ENSG00000111727	ENSG00000135093
ENSG00000111727	ENSG00000075856
ENSG00000111727	ENSG00000136021
ENSG00000111727	ENSG00000186298
ENSG00000111727	ENSG00000170633
ENSG00000111727	ENSG00000196510
ENSG00000111727	ENSG00000139428
ENSG00000111727	ENSG00000139436
ENSG00000111727	ENSG00000084112
ENSG00000111727	ENSG00000189046
ENSG00000111727	ENSG00000111737
ENSG00000111727	ENSG00000111300
ENSG00000111727	ENSG00000139405
ENSG00000111727	ENSG00000120805
ENSG00000111727	ENSG00000135108
ENSG00000111727	ENSG00000123064
ENSG00000111727	ENSG00000111237
ENSG00000128563	ENSG00000106244
ENSG00000128563	ENSG00000161036
ENSG00000128563	ENSG00000005075
ENSG00000128563	ENSG00000160917
ENSG00000128563	ENSG00000146826
ENSG00000128563	ENSG00000105879
ENSG00000128563	ENSG00000160993
ENSG00000128563	ENSG00000105821
ENSG00000128563	ENSG00000106246
ENSG00000128563	ENSG00000161057
ENSG00000128563	ENSG00000188186
ENSG00000128563	ENSG00000214253
ENSG00000128563	ENSG00000005483
ENSG00000128563	ENSG00000166526
ENSG00000128563	ENSG00000146830
ENSG00000128563	ENSG00000106245
ENSG00000128563	ENSG00000196367
ENSG00000128563	ENSG00000146834
ENSG00000128563	ENSG00000172336
ENSG00000128563	ENSG00000166508
ENSG00000128563	ENSG00000135249
ENSG00000128563	ENSG00000164815
ENSG00000128563	ENSG00000241468
ENSG00000128563	ENSG00000105819
ENSG00000128563	ENSG00000135250
ENSG00000128563	ENSG00000160908
ENSG00000128563	ENSG00000091127
ENSG00000128563	ENSG00000128581
ENSG00000128563	ENSG00000160813
ENSG00000128563	ENSG00000241685
ENSG00000128563	ENSG00000168090
ENSG00000128563	ENSG00000196652
ENSG00000128563	ENSG00000164715
ENSG00000128563	ENSG00000106330
ENSG00000128563	ENSG00000172354
ENSG00000128563	ENSG00000146833
ENSG00000128563	ENSG00000001629
ENSG00000169738	ENSG00000169718
ENSG00000169738	ENSG00000169727
ENSG00000169738	ENSG00000141577
ENSG00000169738	ENSG00000169689
ENSG00000169738	ENSG00000169733
ENSG00000169738	ENSG00000169660
ENSG00000169738	ENSG00000141568
ENSG00000169738	ENSG00000169683
ENSG00000169738	ENSG00000204237
ENSG00000169738	ENSG00000141552
ENSG00000169738	ENSG00000141551
ENSG00000169738	ENSG00000181396
ENSG00000169738	ENSG00000182446
ENSG00000169738	ENSG00000141562
ENSG00000169738	ENSG00000214087
ENSG00000169738	ENSG00000141580
ENSG00000169738	ENSG00000224877
ENSG00000169738	ENSG00000185359
ENSG00000169738	ENSG00000185504
ENSG00000169738	ENSG00000262814
ENSG00000169738	ENSG00000187531
ENSG00000169738	ENSG00000185813
ENSG00000169738	ENSG00000141522
ENSG00000169738	ENSG00000055483
ENSG00000169738	ENSG00000141543
ENSG00000169738	ENSG00000167302
ENSG00000169738	ENSG00000183684
ENSG00000169738	ENSG00000185624
ENSG00000169738	ENSG00000141560
ENSG00000169738	ENSG00000183010
ENSG00000169738	ENSG00000178927
ENSG00000169738	ENSG00000167881
ENSG00000169733	ENSG00000169727
ENSG00000169733	ENSG00000169718
ENSG00000169733	ENSG00000141552
ENSG00000169733	ENSG00000169689
ENSG00000169733	ENSG00000185504
ENSG00000169733	ENSG00000141568
ENSG00000169733	ENSG00000182446
ENSG00000169733	ENSG00000185359
ENSG00000169733	ENSG00000141551
ENSG00000169733	ENSG00000141580
ENSG00000169733	ENSG00000169660
ENSG00000169733	ENSG00000167302
ENSG00000169733	ENSG00000141522
ENSG00000169733	ENSG00000204237
ENSG00000169733	ENSG00000214087
ENSG00000169733	ENSG00000262814
ENSG00000169733	ENSG00000183010
ENSG00000169733	ENSG00000055483
ENSG00000169733	ENSG00000141562
ENSG00000169733	ENSG00000141543
ENSG00000169733	ENSG00000169683
ENSG00000169733	ENSG00000187531
[truncated: 12,747 more rows]
