# Supplementary material for: k-core genes underpin structural features of breast cancer
Source: Sci Rep. 2021 Aug 11;11:16284. doi: 10.1038/s41598-021-95313-y (PMC8358063; doi:10.1038/s41598-021-95313-y)
Supplement: Supplementary file 1 — Supplementary Information. [file 41598_2021_95313_MOESM1_ESM.zip › 30_cores/30_core_healthy.csv]

source	target
ENSG00000115286	ENSG00000063241
ENSG00000115286	ENSG00000105953
ENSG00000115286	ENSG00000146066
ENSG00000115286	ENSG00000099795
ENSG00000115286	ENSG00000176340
ENSG00000115286	ENSG00000149357
ENSG00000115286	ENSG00000131828
ENSG00000115286	ENSG00000154079
ENSG00000115286	ENSG00000163512
ENSG00000115286	ENSG00000179091
ENSG00000115286	ENSG00000185000
ENSG00000115286	ENSG00000127884
ENSG00000115286	ENSG00000117118
ENSG00000115286	ENSG00000177156
ENSG00000115286	ENSG00000100412
ENSG00000115286	ENSG00000139180
ENSG00000115286	ENSG00000167930
ENSG00000115286	ENSG00000126267
ENSG00000115286	ENSG00000059691
ENSG00000115286	ENSG00000104812
ENSG00000115286	ENSG00000159069
ENSG00000115286	ENSG00000142273
ENSG00000115286	ENSG00000127540
ENSG00000115286	ENSG00000184076
ENSG00000115286	ENSG00000072958
ENSG00000115286	ENSG00000131495
ENSG00000115286	ENSG00000142675
ENSG00000115286	ENSG00000115425
ENSG00000115286	ENSG00000010256
ENSG00000115286	ENSG00000105221
ENSG00000115286	ENSG00000062485
ENSG00000115286	ENSG00000165905
ENSG00000115286	ENSG00000250479
ENSG00000115286	ENSG00000143198
ENSG00000115286	ENSG00000100714
ENSG00000115286	ENSG00000146701
ENSG00000115286	ENSG00000131069
ENSG00000168175	ENSG00000173846
ENSG00000168175	ENSG00000244462
ENSG00000168175	ENSG00000173276
ENSG00000168175	ENSG00000139722
ENSG00000168175	ENSG00000136527
ENSG00000168175	ENSG00000180008
ENSG00000168175	ENSG00000164933
ENSG00000168175	ENSG00000148339
ENSG00000168175	ENSG00000143751
ENSG00000168175	ENSG00000155090
ENSG00000168175	ENSG00000130164
ENSG00000168175	ENSG00000132661
ENSG00000168175	ENSG00000167554
ENSG00000168175	ENSG00000166483
ENSG00000168175	ENSG00000174574
ENSG00000168175	ENSG00000158615
ENSG00000168175	ENSG00000196428
ENSG00000168175	ENSG00000130518
ENSG00000168175	ENSG00000148840
ENSG00000168175	ENSG00000179820
ENSG00000168175	ENSG00000197019
ENSG00000168175	ENSG00000134531
ENSG00000168175	ENSG00000129911
ENSG00000168175	ENSG00000174173
ENSG00000168175	ENSG00000158792
ENSG00000168175	ENSG00000167470
ENSG00000168175	ENSG00000115875
ENSG00000168175	ENSG00000213516
ENSG00000168175	ENSG00000181274
ENSG00000168175	ENSG00000139826
ENSG00000168175	ENSG00000222009
ENSG00000168175	ENSG00000132773
ENSG00000168175	ENSG00000185728
ENSG00000168175	ENSG00000144655
ENSG00000168175	ENSG00000215301
ENSG00000168175	ENSG00000124193
ENSG00000168175	ENSG00000187626
ENSG00000168175	ENSG00000112081
ENSG00000168175	ENSG00000154479
ENSG00000168175	ENSG00000006327
ENSG00000168175	ENSG00000160789
ENSG00000168175	ENSG00000143384
ENSG00000168175	ENSG00000136603
ENSG00000168175	ENSG00000111837
ENSG00000168175	ENSG00000185347
ENSG00000168175	ENSG00000127666
ENSG00000168175	ENSG00000137947
ENSG00000168175	ENSG00000197566
ENSG00000168175	ENSG00000160588
ENSG00000168175	ENSG00000153922
ENSG00000168175	ENSG00000109089
ENSG00000168175	ENSG00000175087
ENSG00000168175	ENSG00000174456
ENSG00000168175	ENSG00000275111
ENSG00000168175	ENSG00000140691
ENSG00000168175	ENSG00000132510
ENSG00000168175	ENSG00000143479
ENSG00000168175	ENSG00000184898
ENSG00000168175	ENSG00000132326
ENSG00000168175	ENSG00000111859
ENSG00000168175	ENSG00000171612
ENSG00000168175	ENSG00000120709
ENSG00000168175	ENSG00000075426
ENSG00000168175	ENSG00000184281
ENSG00000168175	ENSG00000061987
ENSG00000168175	ENSG00000112658
ENSG00000168175	ENSG00000181773
ENSG00000168175	ENSG00000221886
ENSG00000168175	ENSG00000163602
ENSG00000168175	ENSG00000103343
ENSG00000168175	ENSG00000182950
ENSG00000168175	ENSG00000070495
ENSG00000168175	ENSG00000086544
ENSG00000168175	ENSG00000130522
ENSG00000168175	ENSG00000163659
ENSG00000168175	ENSG00000234127
ENSG00000168175	ENSG00000174840
ENSG00000168175	ENSG00000158859
ENSG00000168175	ENSG00000146576
ENSG00000168175	ENSG00000178896
ENSG00000168175	ENSG00000006062
ENSG00000168175	ENSG00000164741
ENSG00000168175	ENSG00000131263
ENSG00000168175	ENSG00000163155
ENSG00000198624	ENSG00000196715
ENSG00000198624	ENSG00000042286
ENSG00000198624	ENSG00000186469
ENSG00000198624	ENSG00000111275
ENSG00000198624	ENSG00000053254
ENSG00000198624	ENSG00000184887
ENSG00000198624	ENSG00000147251
ENSG00000198624	ENSG00000092445
ENSG00000198624	ENSG00000100568
ENSG00000198624	ENSG00000197696
ENSG00000198624	ENSG00000162733
ENSG00000198624	ENSG00000169764
ENSG00000198624	ENSG00000171227
ENSG00000198624	ENSG00000097033
ENSG00000198624	ENSG00000221968
ENSG00000198624	ENSG00000119729
ENSG00000198624	ENSG00000162433
ENSG00000198624	ENSG00000100605
ENSG00000198624	ENSG00000119185
ENSG00000198624	ENSG00000068323
ENSG00000198624	ENSG00000197043
ENSG00000198624	ENSG00000171992
ENSG00000198624	ENSG00000166831
ENSG00000198624	ENSG00000161533
ENSG00000198624	ENSG00000146700
ENSG00000198624	ENSG00000167705
ENSG00000198624	ENSG00000117682
ENSG00000198624	ENSG00000169692
ENSG00000198624	ENSG00000184602
ENSG00000198624	ENSG00000185989
ENSG00000198624	ENSG00000165914
ENSG00000198624	ENSG00000145757
ENSG00000198624	ENSG00000122378
ENSG00000198624	ENSG00000129250
ENSG00000198624	ENSG00000042445
ENSG00000198624	ENSG00000182512
ENSG00000198624	ENSG00000274180
ENSG00000198624	ENSG00000145901
ENSG00000198624	ENSG00000124225
ENSG00000198624	ENSG00000186205
ENSG00000198624	ENSG00000135604
ENSG00000198624	ENSG00000179295
ENSG00000198624	ENSG00000108960
ENSG00000198624	ENSG00000245848
ENSG00000198624	ENSG00000115325
ENSG00000198624	ENSG00000185561
ENSG00000198624	ENSG00000103994
ENSG00000198624	ENSG00000106635
ENSG00000198624	ENSG00000105379
ENSG00000198624	ENSG00000099795
ENSG00000198624	ENSG00000165868
ENSG00000198624	ENSG00000170027
ENSG00000198624	ENSG00000132953
ENSG00000198624	ENSG00000180354
ENSG00000198624	ENSG00000102181
ENSG00000198624	ENSG00000112769
ENSG00000198624	ENSG00000116353
ENSG00000198624	ENSG00000014641
ENSG00000198624	ENSG00000115459
ENSG00000198624	ENSG00000005249
ENSG00000198624	ENSG00000137133
ENSG00000198624	ENSG00000119471
ENSG00000198624	ENSG00000095637
ENSG00000198624	ENSG00000099785
ENSG00000198624	ENSG00000159423
ENSG00000198624	ENSG00000116871
ENSG00000198624	ENSG00000196182
ENSG00000198624	ENSG00000183576
ENSG00000198624	ENSG00000065361
ENSG00000198624	ENSG00000119638
ENSG00000198624	ENSG00000241935
ENSG00000198624	ENSG00000162878
ENSG00000198624	ENSG00000119147
ENSG00000198624	ENSG00000132376
ENSG00000198624	ENSG00000160539
ENSG00000198624	ENSG00000124702
ENSG00000198624	ENSG00000154723
ENSG00000198624	ENSG00000161281
ENSG00000198624	ENSG00000119673
ENSG00000198624	ENSG00000158555
ENSG00000183421	ENSG00000175707
ENSG00000183421	ENSG00000039068
ENSG00000183421	ENSG00000143375
ENSG00000183421	ENSG00000132698
ENSG00000183421	ENSG00000104413
ENSG00000183421	ENSG00000184012
ENSG00000183421	ENSG00000083307
ENSG00000183421	ENSG00000162069
ENSG00000183421	ENSG00000159166
ENSG00000183421	ENSG00000167741
ENSG00000183421	ENSG00000116299
ENSG00000183421	ENSG00000129354
ENSG00000183421	ENSG00000134709
ENSG00000183421	ENSG00000104140
ENSG00000183421	ENSG00000104892
ENSG00000183421	ENSG00000153404
ENSG00000183421	ENSG00000006555
ENSG00000183421	ENSG00000076826
ENSG00000183421	ENSG00000179178
ENSG00000183421	ENSG00000043039
ENSG00000183421	ENSG00000182103
ENSG00000183421	ENSG00000078668
ENSG00000183421	ENSG00000119147
ENSG00000183421	ENSG00000206075
ENSG00000183421	ENSG00000136754
ENSG00000183421	ENSG00000154639
ENSG00000183421	ENSG00000137203
ENSG00000183421	ENSG00000163472
ENSG00000183421	ENSG00000128283
ENSG00000183421	ENSG00000175029
ENSG00000183421	ENSG00000131828
ENSG00000183421	ENSG00000112378
ENSG00000183421	ENSG00000067606
ENSG00000183421	ENSG00000171219
ENSG00000183421	ENSG00000075239
ENSG00000183421	ENSG00000139946
ENSG00000183421	ENSG00000253313
ENSG00000183421	ENSG00000060237
ENSG00000183421	ENSG00000267795
ENSG00000183421	ENSG00000138771
ENSG00000183421	ENSG00000148516
ENSG00000183421	ENSG00000142675
ENSG00000183421	ENSG00000075790
ENSG00000183421	ENSG00000184887
ENSG00000183421	ENSG00000088682
ENSG00000183421	ENSG00000140832
ENSG00000183421	ENSG00000160183
ENSG00000183421	ENSG00000168143
ENSG00000183421	ENSG00000136717
ENSG00000183421	ENSG00000108375
ENSG00000183421	ENSG00000147862
ENSG00000183421	ENSG00000165905
ENSG00000183421	ENSG00000096696
ENSG00000183421	ENSG00000125850
ENSG00000183421	ENSG00000119471
ENSG00000183421	ENSG00000119638
ENSG00000183421	ENSG00000100934
ENSG00000183421	ENSG00000162433
ENSG00000183421	ENSG00000157992
ENSG00000183421	ENSG00000130701
ENSG00000183421	ENSG00000198944
ENSG00000183421	ENSG00000165105
ENSG00000183421	ENSG00000148735
ENSG00000183421	ENSG00000103994
ENSG00000183421	ENSG00000100568
ENSG00000183421	ENSG00000145103
ENSG00000183421	ENSG00000101353
ENSG00000183421	ENSG00000105289
ENSG00000183421	ENSG00000162878
ENSG00000183421	ENSG00000142273
ENSG00000183421	ENSG00000170027
ENSG00000183421	ENSG00000104812
ENSG00000183421	ENSG00000161533
ENSG00000183421	ENSG00000142910
ENSG00000183421	ENSG00000185561
ENSG00000183421	ENSG00000183648
ENSG00000183421	ENSG00000179364
ENSG00000183421	ENSG00000182795
ENSG00000183421	ENSG00000124205
ENSG00000183421	ENSG00000163050
ENSG00000183421	ENSG00000100714
ENSG00000183421	ENSG00000117682
ENSG00000183421	ENSG00000160299
ENSG00000183421	ENSG00000185000
ENSG00000183421	ENSG00000151690
ENSG00000183421	ENSG00000166145
ENSG00000183421	ENSG00000213424
ENSG00000183421	ENSG00000117592
ENSG00000183421	ENSG00000110002
ENSG00000183421	ENSG00000072958
ENSG00000183421	ENSG00000188677
ENSG00000136603	ENSG00000173276
ENSG00000136603	ENSG00000166483
ENSG00000136603	ENSG00000173846
ENSG00000136603	ENSG00000174456
ENSG00000136603	ENSG00000174574
ENSG00000136603	ENSG00000167470
ENSG00000136603	ENSG00000132510
ENSG00000136603	ENSG00000148339
ENSG00000136603	ENSG00000149798
ENSG00000136603	ENSG00000178053
ENSG00000136603	ENSG00000197019
ENSG00000136603	ENSG00000213516
ENSG00000136603	ENSG00000187626
ENSG00000136603	ENSG00000275111
ENSG00000136603	ENSG00000070495
ENSG00000136603	ENSG00000179820
ENSG00000136603	ENSG00000181274
ENSG00000136603	ENSG00000185347
ENSG00000136603	ENSG00000155090
ENSG00000136603	ENSG00000132661
ENSG00000136603	ENSG00000115875
ENSG00000136603	ENSG00000182950
ENSG00000136603	ENSG00000158792
ENSG00000136603	ENSG00000139826
ENSG00000136603	ENSG00000112658
ENSG00000136603	ENSG00000134531
ENSG00000136603	ENSG00000185728
ENSG00000136603	ENSG00000160785
ENSG00000136603	ENSG00000180008
ENSG00000136603	ENSG00000164933
ENSG00000136603	ENSG00000222009
ENSG00000136603	ENSG00000143751
ENSG00000136603	ENSG00000137193
ENSG00000136603	ENSG00000153922
ENSG00000136603	ENSG00000143479
ENSG00000136603	ENSG00000120709
ENSG00000095637	ENSG00000019144
ENSG00000095637	ENSG00000151414
ENSG00000095637	ENSG00000196715
ENSG00000095637	ENSG00000117682
ENSG00000095637	ENSG00000161281
ENSG00000095637	ENSG00000171227
ENSG00000095637	ENSG00000079308
ENSG00000095637	ENSG00000147852
ENSG00000095637	ENSG00000171914
ENSG00000095637	ENSG00000131943
ENSG00000095637	ENSG00000134030
ENSG00000095637	ENSG00000165868
ENSG00000095637	ENSG00000097033
ENSG00000095637	ENSG00000205726
ENSG00000095637	ENSG00000115459
ENSG00000095637	ENSG00000169764
ENSG00000095637	ENSG00000108960
ENSG00000095637	ENSG00000145901
ENSG00000095637	ENSG00000042286
ENSG00000095637	ENSG00000158186
ENSG00000095637	ENSG00000076706
ENSG00000095637	ENSG00000042445
ENSG00000095637	ENSG00000169032
ENSG00000095637	ENSG00000112425
ENSG00000095637	ENSG00000116871
ENSG00000095637	ENSG00000186469
ENSG00000095637	ENSG00000159399
ENSG00000095637	ENSG00000068323
ENSG00000095637	ENSG00000119729
ENSG00000095637	ENSG00000171992
ENSG00000095637	ENSG00000177666
ENSG00000095637	ENSG00000163069
ENSG00000095637	ENSG00000186205
ENSG00000095637	ENSG00000014641
ENSG00000095637	ENSG00000162733
ENSG00000095637	ENSG00000103202
ENSG00000095637	ENSG00000119185
ENSG00000095637	ENSG00000180354
ENSG00000095637	ENSG00000169692
ENSG00000095637	ENSG00000100605
ENSG00000095637	ENSG00000162735
ENSG00000095637	ENSG00000173511
ENSG00000095637	ENSG00000185989
ENSG00000095637	ENSG00000106823
ENSG00000095637	ENSG00000135272
ENSG00000095637	ENSG00000196182
ENSG00000095637	ENSG00000179295
ENSG00000095637	ENSG00000116353
ENSG00000095637	ENSG00000187498
ENSG00000095637	ENSG00000079332
ENSG00000095637	ENSG00000221968
ENSG00000095637	ENSG00000112531
ENSG00000095637	ENSG00000160539
ENSG00000095637	ENSG00000173114
ENSG00000095637	ENSG00000092445
ENSG00000062485	ENSG00000127884
ENSG00000062485	ENSG00000104812
ENSG00000062485	ENSG00000118596
ENSG00000062485	ENSG00000100714
ENSG00000062485	ENSG00000131828
ENSG00000062485	ENSG00000100412
ENSG00000062485	ENSG00000110955
ENSG00000062485	ENSG00000177119
ENSG00000062485	ENSG00000117118
ENSG00000062485	ENSG00000169021
ENSG00000062485	ENSG00000178741
ENSG00000062485	ENSG00000136521
ENSG00000062485	ENSG00000060762
ENSG00000062485	ENSG00000123472
ENSG00000062485	ENSG00000112992
ENSG00000062485	ENSG00000105953
ENSG00000062485	ENSG00000161558
ENSG00000062485	ENSG00000091140
ENSG00000062485	ENSG00000114480
ENSG00000062485	ENSG00000158864
ENSG00000062485	ENSG00000146066
ENSG00000062485	ENSG00000150768
ENSG00000062485	ENSG00000122729
ENSG00000062485	ENSG00000185000
ENSG00000062485	ENSG00000093144
ENSG00000062485	ENSG00000079739
ENSG00000062485	ENSG00000059691
ENSG00000062485	ENSG00000168792
ENSG00000062485	ENSG00000127418
ENSG00000062485	ENSG00000163050
ENSG00000062485	ENSG00000162735
ENSG00000062485	ENSG00000241837
ENSG00000062485	ENSG00000213619
ENSG00000062485	ENSG00000173599
ENSG00000062485	ENSG00000154723
ENSG00000062485	ENSG00000189077
ENSG00000062485	ENSG00000197696
ENSG00000062485	ENSG00000075415
ENSG00000062485	ENSG00000146701
ENSG00000062485	ENSG00000151552
ENSG00000062485	ENSG00000179091
ENSG00000062485	ENSG00000167315
ENSG00000062485	ENSG00000184887
ENSG00000062485	ENSG00000108528
ENSG00000062485	ENSG00000117592
ENSG00000062485	ENSG00000113790
ENSG00000062485	ENSG00000023228
ENSG00000062485	ENSG00000067445
ENSG00000062485	ENSG00000189043
ENSG00000062485	ENSG00000140391
ENSG00000062485	ENSG00000138796
ENSG00000062485	ENSG00000173660
ENSG00000062485	ENSG00000063241
ENSG00000062485	ENSG00000115425
ENSG00000062485	ENSG00000072062
ENSG00000062485	ENSG00000136732
ENSG00000062485	ENSG00000106554
ENSG00000062485	ENSG00000119689
ENSG00000062485	ENSG00000123080
ENSG00000062485	ENSG00000119673
ENSG00000062485	ENSG00000103150
ENSG00000062485	ENSG00000250479
ENSG00000062485	ENSG00000131069
ENSG00000062485	ENSG00000105221
ENSG00000062485	ENSG00000119711
ENSG00000062485	ENSG00000160209
ENSG00000062485	ENSG00000131174
ENSG00000062485	ENSG00000146729
ENSG00000062485	ENSG00000135604
ENSG00000062485	ENSG00000117054
ENSG00000062485	ENSG00000134330
ENSG00000062485	ENSG00000116898
ENSG00000062485	ENSG00000119471
ENSG00000062485	ENSG00000274180
ENSG00000062485	ENSG00000118564
ENSG00000062485	ENSG00000169692
ENSG00000062485	ENSG00000166831
ENSG00000062485	ENSG00000177666
ENSG00000062485	ENSG00000004142
ENSG00000062485	ENSG00000167613
ENSG00000062485	ENSG00000171503
ENSG00000062485	ENSG00000143198
ENSG00000062485	ENSG00000167863
ENSG00000062485	ENSG00000140374
ENSG00000062485	ENSG00000114054
ENSG00000062485	ENSG00000118804
ENSG00000062485	ENSG00000147576
ENSG00000062485	ENSG00000082146
ENSG00000062485	ENSG00000105379
ENSG00000062485	ENSG00000245848
ENSG00000062485	ENSG00000173915
ENSG00000062485	ENSG00000101353
ENSG00000062485	ENSG00000188735
ENSG00000062485	ENSG00000146700
ENSG00000062485	ENSG00000183648
ENSG00000062485	ENSG00000163541
ENSG00000062485	ENSG00000186205
ENSG00000062485	ENSG00000073712
ENSG00000062485	ENSG00000167815
ENSG00000062485	ENSG00000164258
ENSG00000062485	ENSG00000139180
ENSG00000062485	ENSG00000176340
ENSG00000062485	ENSG00000112531
ENSG00000062485	ENSG00000104325
ENSG00000062485	ENSG00000105607
ENSG00000062485	ENSG00000137133
ENSG00000062485	ENSG00000186951
ENSG00000062485	ENSG00000169764
ENSG00000062485	ENSG00000006831
ENSG00000062485	ENSG00000152133
ENSG00000062485	ENSG00000122971
ENSG00000062485	ENSG00000138771
ENSG00000062485	ENSG00000112294
ENSG00000062485	ENSG00000177156
ENSG00000062485	ENSG00000107140
ENSG00000062485	ENSG00000088682
ENSG00000062485	ENSG00000135723
ENSG00000062485	ENSG00000152234
ENSG00000062485	ENSG00000167861
ENSG00000062485	ENSG00000241935
ENSG00000062485	ENSG00000107736
ENSG00000062485	ENSG00000142675
ENSG00000062485	ENSG00000105220
ENSG00000062485	ENSG00000161533
ENSG00000062485	ENSG00000136383
ENSG00000062485	ENSG00000167283
ENSG00000062485	ENSG00000100934
ENSG00000062485	ENSG00000162878
ENSG00000062485	ENSG00000074416
ENSG00000062485	ENSG00000014641
ENSG00000062485	ENSG00000165914
ENSG00000062485	ENSG00000154518
ENSG00000062485	ENSG00000103876
ENSG00000062485	ENSG00000092445
ENSG00000062485	ENSG00000159166
ENSG00000062485	ENSG00000100568
ENSG00000062485	ENSG00000005882
ENSG00000062485	ENSG00000110435
ENSG00000062485	ENSG00000176720
ENSG00000062485	ENSG00000184076
ENSG00000062485	ENSG00000108960
ENSG00000062485	ENSG00000133318
ENSG00000062485	ENSG00000160299
ENSG00000062485	ENSG00000170145
ENSG00000062485	ENSG00000130508
ENSG00000062485	ENSG00000159069
ENSG00000062485	ENSG00000083290
ENSG00000062485	ENSG00000176894
ENSG00000062485	ENSG00000126267
ENSG00000062485	ENSG00000167468
ENSG00000062485	ENSG00000160216
ENSG00000062485	ENSG00000112651
ENSG00000062485	ENSG00000119013
ENSG00000062485	ENSG00000005810
ENSG00000062485	ENSG00000153404
ENSG00000062485	ENSG00000136143
ENSG00000062485	ENSG00000075790
ENSG00000062485	ENSG00000170027
ENSG00000062485	ENSG00000152601
ENSG00000062485	ENSG00000153944
ENSG00000062485	ENSG00000076555
ENSG00000062485	ENSG00000154079
ENSG00000062485	ENSG00000087884
ENSG00000062485	ENSG00000075239
ENSG00000062485	ENSG00000163512
ENSG00000062485	ENSG00000188107
ENSG00000062485	ENSG00000139946
ENSG00000062485	ENSG00000258311
ENSG00000163050	ENSG00000173599
ENSG00000163050	ENSG00000131069
ENSG00000163050	ENSG00000119471
ENSG00000163050	ENSG00000117592
ENSG00000163050	ENSG00000092445
ENSG00000163050	ENSG00000177119
ENSG00000163050	ENSG00000132541
ENSG00000163050	ENSG00000105379
ENSG00000163050	ENSG00000186205
ENSG00000163050	ENSG00000177666
ENSG00000163050	ENSG00000103994
ENSG00000163050	ENSG00000014641
ENSG00000163050	ENSG00000082146
ENSG00000163050	ENSG00000115425
ENSG00000163050	ENSG00000100714
ENSG00000163050	ENSG00000162878
ENSG00000163050	ENSG00000100412
ENSG00000163050	ENSG00000118596
ENSG00000163050	ENSG00000147576
ENSG00000163050	ENSG00000185000
ENSG00000163050	ENSG00000076555
ENSG00000163050	ENSG00000184887
ENSG00000163050	ENSG00000114480
ENSG00000163050	ENSG00000153404
ENSG00000163050	ENSG00000166123
ENSG00000163050	ENSG00000159166
ENSG00000163050	ENSG00000042286
ENSG00000163050	ENSG00000005249
ENSG00000163050	ENSG00000258311
ENSG00000163050	ENSG00000127884
ENSG00000163050	ENSG00000123472
ENSG00000163050	ENSG00000245848
ENSG00000163050	ENSG00000104812
ENSG00000163050	ENSG00000122971
ENSG00000163050	ENSG00000103150
ENSG00000163050	ENSG00000169692
ENSG00000163050	ENSG00000188322
ENSG00000163050	ENSG00000119711
ENSG00000163050	ENSG00000059691
ENSG00000163050	ENSG00000140391
ENSG00000163050	ENSG00000005882
ENSG00000163050	ENSG00000138796
ENSG00000163050	ENSG00000274180
ENSG00000163050	ENSG00000153944
ENSG00000163050	ENSG00000162735
ENSG00000163050	ENSG00000122729
ENSG00000163050	ENSG00000112378
ENSG00000163050	ENSG00000152133
ENSG00000163050	ENSG00000105220
ENSG00000163050	ENSG00000186951
ENSG00000163050	ENSG00000112294
ENSG00000163050	ENSG00000161558
ENSG00000163050	ENSG00000168792
ENSG00000163050	ENSG00000170027
ENSG00000163050	ENSG00000176720
ENSG00000163050	ENSG00000111275
ENSG00000163050	ENSG00000180354
ENSG00000163050	ENSG00000147010
ENSG00000163050	ENSG00000078668
ENSG00000163050	ENSG00000060237
ENSG00000163050	ENSG00000122378
ENSG00000163050	ENSG00000134709
ENSG00000163050	ENSG00000075790
ENSG00000163050	ENSG00000159399
ENSG00000163050	ENSG00000135604
ENSG00000163050	ENSG00000100568
ENSG00000163050	ENSG00000187498
ENSG00000163050	ENSG00000166912
ENSG00000163050	ENSG00000101353
ENSG00000163050	ENSG00000165914
ENSG00000163050	ENSG00000107140
ENSG00000163050	ENSG00000146066
ENSG00000163050	ENSG00000105953
ENSG00000163050	ENSG00000046604
ENSG00000163050	ENSG00000185561
ENSG00000163050	ENSG00000173511
ENSG00000163050	ENSG00000179091
ENSG00000163050	ENSG00000118804
ENSG00000163050	ENSG00000087884
ENSG00000163050	ENSG00000134030
ENSG00000163050	ENSG00000165105
ENSG00000163050	ENSG00000106554
ENSG00000163050	ENSG00000131828
ENSG00000163050	ENSG00000137203
ENSG00000163050	ENSG00000179262
ENSG00000163050	ENSG00000115459
ENSG00000163050	ENSG00000197696
ENSG00000163050	ENSG00000112531
ENSG00000163050	ENSG00000167930
ENSG00000163050	ENSG00000136717
ENSG00000163050	ENSG00000154079
ENSG00000163050	ENSG00000135723
ENSG00000163050	ENSG00000140374
ENSG00000163050	ENSG00000104140
ENSG00000143476	ENSG00000090889
ENSG00000143476	ENSG00000171848
ENSG00000143476	ENSG00000088325
ENSG00000143476	ENSG00000276043
ENSG00000143476	ENSG00000178999
ENSG00000143476	ENSG00000112984
ENSG00000143476	ENSG00000113368
ENSG00000143476	ENSG00000148773
ENSG00000143476	ENSG00000175063
ENSG00000143476	ENSG00000123485
ENSG00000143476	ENSG00000126787
ENSG00000143476	ENSG00000168078
ENSG00000143476	ENSG00000186185
ENSG00000143476	ENSG00000127564
ENSG00000143476	ENSG00000093009
ENSG00000143476	ENSG00000072571
ENSG00000143476	ENSG00000183856
ENSG00000143476	ENSG00000105011
ENSG00000143476	ENSG00000066279
ENSG00000143476	ENSG00000111206
ENSG00000143476	ENSG00000137804
ENSG00000143476	ENSG00000146670
ENSG00000143476	ENSG00000117650
ENSG00000143476	ENSG00000101447
ENSG00000143476	ENSG00000085999
ENSG00000143476	ENSG00000129195
ENSG00000143476	ENSG00000171320
ENSG00000143476	ENSG00000156970
ENSG00000143476	ENSG00000035499
ENSG00000143476	ENSG00000158402
ENSG00000127418	ENSG00000168792
ENSG00000127418	ENSG00000123080
ENSG00000127418	ENSG00000104812
ENSG00000127418	ENSG00000127884
ENSG00000127418	ENSG00000117118
ENSG00000127418	ENSG00000005882
ENSG00000127418	ENSG00000119711
ENSG00000127418	ENSG00000189077
ENSG00000127418	ENSG00000250479
ENSG00000127418	ENSG00000138796
ENSG00000127418	ENSG00000176894
ENSG00000127418	ENSG00000118596
ENSG00000127418	ENSG00000177119
ENSG00000127418	ENSG00000136521
ENSG00000127418	ENSG00000131828
ENSG00000127418	ENSG00000185813
ENSG00000127418	ENSG00000164258
ENSG00000127418	ENSG00000119689
ENSG00000127418	ENSG00000118804
ENSG00000127418	ENSG00000060762
ENSG00000127418	ENSG00000158864
ENSG00000127418	ENSG00000167863
ENSG00000127418	ENSG00000173599
ENSG00000127418	ENSG00000160209
ENSG00000127418	ENSG00000167283
ENSG00000127418	ENSG00000173660
ENSG00000127418	ENSG00000185000
ENSG00000127418	ENSG00000100714
ENSG00000127418	ENSG00000189043
ENSG00000127418	ENSG00000170145
ENSG00000127418	ENSG00000105607
ENSG00000127418	ENSG00000115425
ENSG00000127418	ENSG00000136383
ENSG00000127418	ENSG00000146701
ENSG00000127418	ENSG00000147576
ENSG00000127418	ENSG00000118564
ENSG00000127418	ENSG00000100412
ENSG00000127418	ENSG00000132541
ENSG00000127418	ENSG00000161558
ENSG00000127418	ENSG00000136732
ENSG00000127418	ENSG00000146729
ENSG00000127418	ENSG00000167613
ENSG00000127418	ENSG00000146066
ENSG00000127418	ENSG00000135604
ENSG00000127418	ENSG00000188735
ENSG00000127418	ENSG00000105953
ENSG00000127418	ENSG00000177666
ENSG00000127418	ENSG00000177156
ENSG00000127418	ENSG00000154723
ENSG00000127418	ENSG00000105221
ENSG00000127418	ENSG00000176340
ENSG00000127418	ENSG00000104325
ENSG00000127418	ENSG00000163512
ENSG00000127418	ENSG00000114480
ENSG00000127418	ENSG00000075415
ENSG00000127418	ENSG00000117592
ENSG00000127418	ENSG00000169418
ENSG00000127418	ENSG00000186951
ENSG00000127418	ENSG00000176720
ENSG00000127418	ENSG00000148730
ENSG00000127418	ENSG00000135723
ENSG00000127418	ENSG00000093144
ENSG00000127418	ENSG00000241935
ENSG00000127418	ENSG00000162735
ENSG00000127418	ENSG00000131069
ENSG00000127418	ENSG00000076555
ENSG00000127418	ENSG00000123472
ENSG00000127418	ENSG00000163541
ENSG00000127418	ENSG00000112992
ENSG00000127418	ENSG00000122971
ENSG00000127418	ENSG00000116898
ENSG00000127418	ENSG00000167815
ENSG00000127418	ENSG00000169021
ENSG00000127418	ENSG00000166123
ENSG00000127418	ENSG00000184076
ENSG00000127418	ENSG00000122729
ENSG00000127418	ENSG00000063241
ENSG00000127418	ENSG00000150768
ENSG00000127418	ENSG00000139180
ENSG00000127418	ENSG00000179091
ENSG00000127418	ENSG00000167315
ENSG00000127418	ENSG00000183648
ENSG00000127418	ENSG00000169692
ENSG00000127418	ENSG00000112695
ENSG00000158555	ENSG00000053254
ENSG00000158555	ENSG00000196715
ENSG00000158555	ENSG00000042286
ENSG00000158555	ENSG00000221968
ENSG00000158555	ENSG00000185989
ENSG00000158555	ENSG00000197043
ENSG00000158555	ENSG00000118596
ENSG00000158555	ENSG00000166912
ENSG00000158555	ENSG00000170027
ENSG00000158555	ENSG00000078618
ENSG00000158555	ENSG00000145901
ENSG00000158555	ENSG00000134030
ENSG00000158555	ENSG00000140391
ENSG00000158555	ENSG00000105953
ENSG00000158555	ENSG00000135272
ENSG00000158555	ENSG00000186469
ENSG00000158555	ENSG00000133318
ENSG00000158555	ENSG00000182446
ENSG00000158555	ENSG00000112769
ENSG00000158555	ENSG00000145757
ENSG00000158555	ENSG00000196182
ENSG00000158555	ENSG00000114480
ENSG00000158555	ENSG00000100568
ENSG00000158555	ENSG00000103994
ENSG00000158555	ENSG00000117682
ENSG00000158555	ENSG00000245848
ENSG00000158555	ENSG00000058668
ENSG00000158555	ENSG00000135604
ENSG00000158555	ENSG00000186205
ENSG00000158555	ENSG00000079308
ENSG00000158555	ENSG00000100714
ENSG00000158555	ENSG00000165914
ENSG00000158555	ENSG00000117592
ENSG00000158555	ENSG00000097033
ENSG00000158555	ENSG00000158186
ENSG00000158555	ENSG00000092445
ENSG00000158555	ENSG00000147251
ENSG00000158555	ENSG00000076555
ENSG00000158555	ENSG00000108528
ENSG00000158555	ENSG00000169692
ENSG00000158555	ENSG00000080573
ENSG00000158555	ENSG00000146700
ENSG00000158555	ENSG00000184887
ENSG00000158555	ENSG00000107140
ENSG00000158555	ENSG00000162733
ENSG00000158555	ENSG00000241837
ENSG00000158555	ENSG00000132773
ENSG00000158555	ENSG00000167705
ENSG00000158555	ENSG00000079739
ENSG00000158555	ENSG00000168792
ENSG00000158555	ENSG00000162878
ENSG00000158555	ENSG00000143198
ENSG00000184281	ENSG00000140691
ENSG00000184281	ENSG00000196428
ENSG00000184281	ENSG00000158792
ENSG00000184281	ENSG00000173276
ENSG00000184281	ENSG00000132661
ENSG00000184281	ENSG00000166483
ENSG00000184281	ENSG00000103423
ENSG00000184281	ENSG00000120709
ENSG00000184281	ENSG00000179820
ENSG00000184281	ENSG00000275111
ENSG00000184281	ENSG00000158859
ENSG00000184281	ENSG00000173846
ENSG00000184281	ENSG00000181274
ENSG00000184281	ENSG00000165494
ENSG00000184281	ENSG00000164741
ENSG00000184281	ENSG00000133874
ENSG00000184281	ENSG00000153922
ENSG00000184281	ENSG00000111859
ENSG00000184281	ENSG00000130518
ENSG00000184281	ENSG00000148339
ENSG00000184281	ENSG00000111837
ENSG00000184281	ENSG00000187626
ENSG00000184281	ENSG00000169991
ENSG00000184281	ENSG00000178896
ENSG00000184281	ENSG00000130164
ENSG00000184281	ENSG00000164933
ENSG00000184281	ENSG00000129911
ENSG00000184281	ENSG00000186130
ENSG00000184281	ENSG00000164284
ENSG00000184281	ENSG00000215301
ENSG00000184281	ENSG00000177125
ENSG00000184281	ENSG00000163155
ENSG00000184281	ENSG00000112658
ENSG00000184281	ENSG00000006327
ENSG00000178741	ENSG00000213619
ENSG00000178741	ENSG00000105220
ENSG00000178741	ENSG00000137133
ENSG00000178741	ENSG00000131174
ENSG00000178741	ENSG00000131828
ENSG00000178741	ENSG00000112294
ENSG00000178741	ENSG00000116898
ENSG00000178741	ENSG00000104812
ENSG00000178741	ENSG00000161558
ENSG00000178741	ENSG00000100412
ENSG00000178741	ENSG00000110955
ENSG00000178741	ENSG00000088682
ENSG00000178741	ENSG00000183648
ENSG00000178741	ENSG00000136521
ENSG00000178741	ENSG00000118596
ENSG00000178741	ENSG00000060762
ENSG00000178741	ENSG00000122034
ENSG00000178741	ENSG00000146066
ENSG00000178741	ENSG00000154518
ENSG00000178741	ENSG00000126267
ENSG00000178741	ENSG00000140391
ENSG00000178741	ENSG00000014641
ENSG00000178741	ENSG00000169021
ENSG00000178741	ENSG00000173546
ENSG00000178741	ENSG00000168792
ENSG00000178741	ENSG00000112992
ENSG00000178741	ENSG00000139180
ENSG00000178741	ENSG00000093144
ENSG00000178741	ENSG00000179091
ENSG00000178741	ENSG00000112695
ENSG00000178741	ENSG00000134330
ENSG00000178741	ENSG00000119013
ENSG00000178741	ENSG00000135723
ENSG00000178741	ENSG00000117118
ENSG00000178741	ENSG00000173660
ENSG00000178741	ENSG00000146700
ENSG00000178741	ENSG00000140374
ENSG00000178741	ENSG00000101353
ENSG00000178741	ENSG00000173511
ENSG00000178741	ENSG00000153944
ENSG00000178741	ENSG00000177156
ENSG00000178741	ENSG00000173599
ENSG00000178741	ENSG00000123472
ENSG00000178741	ENSG00000091140
ENSG00000178741	ENSG00000117640
ENSG00000178741	ENSG00000023228
ENSG00000178741	ENSG00000176340
ENSG00000178741	ENSG00000197696
ENSG00000178741	ENSG00000114054
ENSG00000178741	ENSG00000133318
ENSG00000178741	ENSG00000189043
ENSG00000178741	ENSG00000105607
ENSG00000178741	ENSG00000119471
ENSG00000178741	ENSG00000158864
ENSG00000178741	ENSG00000107140
ENSG00000178741	ENSG00000132963
ENSG00000178741	ENSG00000163512
ENSG00000178741	ENSG00000004142
ENSG00000178741	ENSG00000274180
ENSG00000178741	ENSG00000107736
ENSG00000178741	ENSG00000161217
ENSG00000178741	ENSG00000115325
ENSG00000178741	ENSG00000105953
ENSG00000178741	ENSG00000153404
ENSG00000178741	ENSG00000187498
ENSG00000178741	ENSG00000135617
ENSG00000178741	ENSG00000059691
ENSG00000178741	ENSG00000125037
ENSG00000178741	ENSG00000177666
ENSG00000178741	ENSG00000067445
ENSG00000178741	ENSG00000124532
ENSG00000178741	ENSG00000250479
ENSG00000178741	ENSG00000113790
ENSG00000178741	ENSG00000173915
ENSG00000178741	ENSG00000150768
ENSG00000178741	ENSG00000114480
ENSG00000178741	ENSG00000170027
ENSG00000178741	ENSG00000127884
ENSG00000063241	ENSG00000185000
ENSG00000063241	ENSG00000127884
ENSG00000063241	ENSG00000139180
ENSG00000063241	ENSG00000105953
ENSG00000063241	ENSG00000179091
ENSG00000063241	ENSG00000250479
ENSG00000063241	ENSG00000118596
ENSG00000063241	ENSG00000023228
ENSG00000063241	ENSG00000131828
ENSG00000063241	ENSG00000117118
ENSG00000063241	ENSG00000127540
ENSG00000063241	ENSG00000184076
ENSG00000063241	ENSG00000154079
ENSG00000063241	ENSG00000167613
ENSG00000063241	ENSG00000176340
ENSG00000063241	ENSG00000143198
ENSG00000063241	ENSG00000189043
ENSG00000063241	ENSG00000146066
ENSG00000063241	ENSG00000213619
ENSG00000063241	ENSG00000131174
ENSG00000063241	ENSG00000151552
ENSG00000063241	ENSG00000197696
ENSG00000063241	ENSG00000105221
ENSG00000063241	ENSG00000100568
ENSG00000063241	ENSG00000140391
ENSG00000063241	ENSG00000161558
ENSG00000063241	ENSG00000146701
ENSG00000063241	ENSG00000104812
ENSG00000063241	ENSG00000172115
ENSG00000063241	ENSG00000171503
ENSG00000063241	ENSG00000059691
ENSG00000063241	ENSG00000100714
ENSG00000063241	ENSG00000160539
ENSG00000063241	ENSG00000149357
ENSG00000063241	ENSG00000167815
ENSG00000063241	ENSG00000099795
ENSG00000063241	ENSG00000161217
ENSG00000063241	ENSG00000074416
ENSG00000063241	ENSG00000188735
ENSG00000063241	ENSG00000100412
ENSG00000063241	ENSG00000093144
ENSG00000063241	ENSG00000165914
ENSG00000063241	ENSG00000123080
ENSG00000063241	ENSG00000169692
ENSG00000063241	ENSG00000108528
ENSG00000063241	ENSG00000154518
ENSG00000063241	ENSG00000112294
ENSG00000063241	ENSG00000167283
ENSG00000063241	ENSG00000132953
ENSG00000063241	ENSG00000112992
ENSG00000063241	ENSG00000067445
ENSG00000063241	ENSG00000166831
ENSG00000063241	ENSG00000110955
ENSG00000063241	ENSG00000162735
ENSG00000063241	ENSG00000150768
ENSG00000063241	ENSG00000115425
ENSG00000063241	ENSG00000122912
ENSG00000063241	ENSG00000146700
ENSG00000063241	ENSG00000152234
ENSG00000063241	ENSG00000126267
ENSG00000063241	ENSG00000119711
ENSG00000063241	ENSG00000123472
ENSG00000063241	ENSG00000122729
ENSG00000063241	ENSG00000119689
ENSG00000063241	ENSG00000177119
ENSG00000148841	ENSG00000144655
ENSG00000148841	ENSG00000184545
ENSG00000148841	ENSG00000185022
ENSG00000148841	ENSG00000196227
ENSG00000148841	ENSG00000196428
ENSG00000148841	ENSG00000111859
ENSG00000148841	ENSG00000143384
ENSG00000148841	ENSG00000181773
ENSG00000148841	ENSG00000168386
ENSG00000148841	ENSG00000173276
ENSG00000148841	ENSG00000173846
ENSG00000148841	ENSG00000130518
ENSG00000148841	ENSG00000163659
ENSG00000148841	ENSG00000185670
ENSG00000148841	ENSG00000182950
ENSG00000148841	ENSG00000204569
ENSG00000148841	ENSG00000113575
ENSG00000148841	ENSG00000134531
ENSG00000148841	ENSG00000086544
ENSG00000148841	ENSG00000162396
ENSG00000148841	ENSG00000165195
ENSG00000148841	ENSG00000148339
ENSG00000148841	ENSG00000130522
ENSG00000148841	ENSG00000275111
ENSG00000148841	ENSG00000178896
ENSG00000148841	ENSG00000118508
ENSG00000148841	ENSG00000132773
ENSG00000148841	ENSG00000234127
ENSG00000148841	ENSG00000158792
ENSG00000148841	ENSG00000164741
ENSG00000148841	ENSG00000078804
ENSG00000148841	ENSG00000174010
ENSG00000148841	ENSG00000164284
ENSG00000148841	ENSG00000075426
ENSG00000148841	ENSG00000137947
ENSG00000104413	ENSG00000132698
ENSG00000104413	ENSG00000083307
ENSG00000104413	ENSG00000175707
ENSG00000104413	ENSG00000129354
ENSG00000104413	ENSG00000076826
ENSG00000104413	ENSG00000039068
ENSG00000104413	ENSG00000125850
ENSG00000104413	ENSG00000116299
ENSG00000104413	ENSG00000153404
ENSG00000104413	ENSG00000159166
ENSG00000104413	ENSG00000143375
ENSG00000104413	ENSG00000179178
ENSG00000104413	ENSG00000105289
ENSG00000104413	ENSG00000142273
ENSG00000104413	ENSG00000142675
ENSG00000104413	ENSG00000137203
ENSG00000104413	ENSG00000162069
ENSG00000104413	ENSG00000130701
ENSG00000104413	ENSG00000006555
ENSG00000104413	ENSG00000065361
ENSG00000104413	ENSG00000145103
ENSG00000104413	ENSG00000166145
ENSG00000104413	ENSG00000253313
ENSG00000104413	ENSG00000165105
ENSG00000104413	ENSG00000184012
ENSG00000104413	ENSG00000167741
ENSG00000104413	ENSG00000168143
ENSG00000104413	ENSG00000067606
ENSG00000104413	ENSG00000096696
ENSG00000104413	ENSG00000134709
ENSG00000104413	ENSG00000165905
ENSG00000104413	ENSG00000060237
ENSG00000104413	ENSG00000124839
ENSG00000104413	ENSG00000112294
ENSG00000104413	ENSG00000129514
ENSG00000104413	ENSG00000130545
ENSG00000104413	ENSG00000140832
ENSG00000104413	ENSG00000267795
ENSG00000104413	ENSG00000078668
ENSG00000104413	ENSG00000160183
ENSG00000104413	ENSG00000138771
ENSG00000104413	ENSG00000108375
ENSG00000104413	ENSG00000151690
ENSG00000104413	ENSG00000112769
ENSG00000104413	ENSG00000100568
ENSG00000104413	ENSG00000206075
ENSG00000104413	ENSG00000104140
ENSG00000104413	ENSG00000104892
ENSG00000104413	ENSG00000128283
ENSG00000104413	ENSG00000154639
ENSG00000104413	ENSG00000182795
ENSG00000104413	ENSG00000198944
ENSG00000104413	ENSG00000082146
ENSG00000104413	ENSG00000167930
ENSG00000104413	ENSG00000184887
ENSG00000104413	ENSG00000105220
ENSG00000104413	ENSG00000171219
ENSG00000104413	ENSG00000162433
ENSG00000104413	ENSG00000161533
ENSG00000104413	ENSG00000274180
ENSG00000104413	ENSG00000140391
ENSG00000104413	ENSG00000175029
ENSG00000104413	ENSG00000088682
ENSG00000104413	ENSG00000136754
ENSG00000104413	ENSG00000112378
ENSG00000104413	ENSG00000168907
ENSG00000104413	ENSG00000136717
ENSG00000104413	ENSG00000162878
ENSG00000104413	ENSG00000178307
ENSG00000104413	ENSG00000144357
ENSG00000104413	ENSG00000119147
ENSG00000104413	ENSG00000145901
ENSG00000104413	ENSG00000110002
ENSG00000104413	ENSG00000148426
ENSG00000104413	ENSG00000170027
ENSG00000104413	ENSG00000147862
ENSG00000104413	ENSG00000174173
ENSG00000104413	ENSG00000115325
ENSG00000104413	ENSG00000104812
ENSG00000104413	ENSG00000119471
ENSG00000104413	ENSG00000101353
ENSG00000104413	ENSG00000112425
ENSG00000104413	ENSG00000124205
ENSG00000104413	ENSG00000167861
ENSG00000104413	ENSG00000146066
ENSG00000104413	ENSG00000123472
ENSG00000104413	ENSG00000161558
ENSG00000104413	ENSG00000136381
ENSG00000104413	ENSG00000103994
ENSG00000104413	ENSG00000053254
ENSG00000104413	ENSG00000165914
ENSG00000104413	ENSG00000213619
ENSG00000104413	ENSG00000182103
ENSG00000104413	ENSG00000075239
ENSG00000104413	ENSG00000172936
ENSG00000213619	ENSG00000116898
ENSG00000213619	ENSG00000131828
ENSG00000213619	ENSG00000123472
ENSG00000213619	ENSG00000176340
ENSG00000213619	ENSG00000117118
ENSG00000213619	ENSG00000105220
ENSG00000213619	ENSG00000154518
ENSG00000213619	ENSG00000139180
ENSG00000213619	ENSG00000152234
ENSG00000213619	ENSG00000116005
ENSG00000213619	ENSG00000136521
ENSG00000213619	ENSG00000142273
ENSG00000213619	ENSG00000131174
ENSG00000213619	ENSG00000118596
ENSG00000213619	ENSG00000146729
ENSG00000213619	ENSG00000241837
ENSG00000213619	ENSG00000126267
ENSG00000213619	ENSG00000127884
ENSG00000213619	ENSG00000146701
ENSG00000213619	ENSG00000178307
ENSG00000213619	ENSG00000117640
ENSG00000213619	ENSG00000131495
ENSG00000213619	ENSG00000179091
ENSG00000213619	ENSG00000165905
ENSG00000213619	ENSG00000146066
ENSG00000213619	ENSG00000104812
ENSG00000213619	ENSG00000162735
ENSG00000213619	ENSG00000100714
ENSG00000213619	ENSG00000127540
ENSG00000213619	ENSG00000140391
ENSG00000213619	ENSG00000154723
ENSG00000213619	ENSG00000153404
ENSG00000213619	ENSG00000161217
ENSG00000213619	ENSG00000119471
ENSG00000213619	ENSG00000132698
ENSG00000213619	ENSG00000112294
ENSG00000213619	ENSG00000189077
ENSG00000213619	ENSG00000185000
ENSG00000213619	ENSG00000100412
ENSG00000213619	ENSG00000168143
ENSG00000213619	ENSG00000161558
ENSG00000213619	ENSG00000137133
ENSG00000213619	ENSG00000105953
ENSG00000213619	ENSG00000158864
ENSG00000213619	ENSG00000023228
ENSG00000213619	ENSG00000177119
ENSG00000213619	ENSG00000110955
ENSG00000213619	ENSG00000167863
ENSG00000213619	ENSG00000088682
ENSG00000213619	ENSG00000142675
ENSG00000213619	ENSG00000250479
ENSG00000213619	ENSG00000122034
ENSG00000213619	ENSG00000010256
ENSG00000213619	ENSG00000124532
ENSG00000213619	ENSG00000100568
ENSG00000213619	ENSG00000184076
ENSG00000213619	ENSG00000116299
ENSG00000213619	ENSG00000169692
ENSG00000213619	ENSG00000130545
ENSG00000213619	ENSG00000004142
ENSG00000213619	ENSG00000065361
ENSG00000213619	ENSG00000177666
ENSG00000213619	ENSG00000134330
ENSG00000213619	ENSG00000112651
ENSG00000213619	ENSG00000167613
ENSG00000213619	ENSG00000163512
ENSG00000213619	ENSG00000167283
ENSG00000213619	ENSG00000175707
ENSG00000213619	ENSG00000159166
ENSG00000213619	ENSG00000124839
ENSG00000213619	ENSG00000163541
ENSG00000213619	ENSG00000177156
ENSG00000213619	ENSG00000119711
ENSG00000213619	ENSG00000112695
ENSG00000213619	ENSG00000267795
ENSG00000213619	ENSG00000186951
ENSG00000213619	ENSG00000143198
ENSG00000173511	ENSG00000185561
ENSG00000173511	ENSG00000092445
ENSG00000173511	ENSG00000169692
ENSG00000173511	ENSG00000184887
ENSG00000173511	ENSG00000005249
ENSG00000173511	ENSG00000115459
ENSG00000173511	ENSG00000087884
ENSG00000173511	ENSG00000245848
ENSG00000173511	ENSG00000122378
ENSG00000173511	ENSG00000162733
ENSG00000173511	ENSG00000042286
ENSG00000173511	ENSG00000196715
ENSG00000173511	ENSG00000178104
ENSG00000173511	ENSG00000177666
ENSG00000173511	ENSG00000119185
ENSG00000173511	ENSG00000076706
ENSG00000173511	ENSG00000053254
ENSG00000173511	ENSG00000119471
ENSG00000173511	ENSG00000100605
ENSG00000173511	ENSG00000170027
ENSG00000173511	ENSG00000140391
ENSG00000173511	ENSG00000107140
ENSG00000173511	ENSG00000185000
ENSG00000173511	ENSG00000187498
ENSG00000173511	ENSG00000042445
ENSG00000173511	ENSG00000186205
ENSG00000173511	ENSG00000116871
ENSG00000173511	ENSG00000221968
ENSG00000173511	ENSG00000117592
ENSG00000173511	ENSG00000100568
ENSG00000173511	ENSG00000119729
ENSG00000173511	ENSG00000169764
ENSG00000173511	ENSG00000112769
ENSG00000173511	ENSG00000137133
ENSG00000173511	ENSG00000014641
ENSG00000173511	ENSG00000076555
ENSG00000173511	ENSG00000078668
ENSG00000173511	ENSG00000171227
ENSG00000173511	ENSG00000167468
ENSG00000173511	ENSG00000108960
ENSG00000173511	ENSG00000168792
ENSG00000173511	ENSG00000153404
ENSG00000173511	ENSG00000114480
ENSG00000173511	ENSG00000131378
ENSG00000173511	ENSG00000180354
ENSG00000173511	ENSG00000161558
ENSG00000173511	ENSG00000082146
ENSG00000173511	ENSG00000258311
ENSG00000173511	ENSG00000197696
ENSG00000173511	ENSG00000115325
ENSG00000173511	ENSG00000159423
ENSG00000173511	ENSG00000078618
ENSG00000173511	ENSG00000122034
ENSG00000173511	ENSG00000188677
ENSG00000173511	ENSG00000099785
ENSG00000173511	ENSG00000186469
ENSG00000173511	ENSG00000161533
ENSG00000173511	ENSG00000147010
ENSG00000173511	ENSG00000119673
ENSG00000173511	ENSG00000153944
ENSG00000173511	ENSG00000005243
ENSG00000173511	ENSG00000132953
ENSG00000173511	ENSG00000173546
ENSG00000173511	ENSG00000105379
ENSG00000173511	ENSG00000060237
ENSG00000173511	ENSG00000134709
ENSG00000173511	ENSG00000112294
ENSG00000173511	ENSG00000171992
ENSG00000173511	ENSG00000183576
ENSG00000173511	ENSG00000161281
ENSG00000173511	ENSG00000131069
ENSG00000173511	ENSG00000197879
ENSG00000173511	ENSG00000171503
ENSG00000173511	ENSG00000184602
ENSG00000173511	ENSG00000154723
ENSG00000173511	ENSG00000115425
ENSG00000131495	ENSG00000127540
ENSG00000131495	ENSG00000137992
ENSG00000131495	ENSG00000112695
ENSG00000131495	ENSG00000163512
ENSG00000131495	ENSG00000184076
ENSG00000131495	ENSG00000176340
ENSG00000131495	ENSG00000196428
ENSG00000131495	ENSG00000010256
ENSG00000131495	ENSG00000139180
ENSG00000131495	ENSG00000117118
ENSG00000131495	ENSG00000250479
ENSG00000131495	ENSG00000131828
ENSG00000131495	ENSG00000179091
ENSG00000131495	ENSG00000154518
ENSG00000131495	ENSG00000136521
ENSG00000131495	ENSG00000146066
ENSG00000131495	ENSG00000123472
ENSG00000131495	ENSG00000130545
ENSG00000131495	ENSG00000119013
ENSG00000131495	ENSG00000104812
ENSG00000131495	ENSG00000119711
ENSG00000131495	ENSG00000023228
ENSG00000131495	ENSG00000164258
ENSG00000131495	ENSG00000100412
ENSG00000131495	ENSG00000142675
ENSG00000131495	ENSG00000110435
ENSG00000131495	ENSG00000171503
ENSG00000131495	ENSG00000059691
ENSG00000131495	ENSG00000149357
ENSG00000131495	ENSG00000183648
ENSG00000131495	ENSG00000154723
ENSG00000163602	ENSG00000196428
ENSG00000163602	ENSG00000173276
ENSG00000163602	ENSG00000174840
ENSG00000163602	ENSG00000129911
ENSG00000163602	ENSG00000148840
ENSG00000163602	ENSG00000158792
ENSG00000163602	ENSG00000173846
ENSG00000163602	ENSG00000006062
ENSG00000163602	ENSG00000118508
ENSG00000163602	ENSG00000153922
ENSG00000163602	ENSG00000132661
ENSG00000163602	ENSG00000133874
ENSG00000163602	ENSG00000117000
ENSG00000163602	ENSG00000061987
ENSG00000163602	ENSG00000154723
ENSG00000163602	ENSG00000181274
ENSG00000163602	ENSG00000169641
ENSG00000163602	ENSG00000164933
ENSG00000163602	ENSG00000123395
ENSG00000163602	ENSG00000114739
ENSG00000163602	ENSG00000165195
ENSG00000163602	ENSG00000167861
ENSG00000163602	ENSG00000185347
ENSG00000163602	ENSG00000111837
ENSG00000163602	ENSG00000184076
ENSG00000163602	ENSG00000059804
ENSG00000163602	ENSG00000130164
ENSG00000163602	ENSG00000185670
ENSG00000163602	ENSG00000196227
ENSG00000163602	ENSG00000119013
ENSG00000163602	ENSG00000131263
ENSG00000163602	ENSG00000127666
ENSG00000163602	ENSG00000139722
ENSG00000163602	ENSG00000115875
ENSG00000163602	ENSG00000142675
ENSG00000163602	ENSG00000139826
ENSG00000163602	ENSG00000116688
ENSG00000163602	ENSG00000179820
ENSG00000163602	ENSG00000188322
ENSG00000163602	ENSG00000124839
ENSG00000163602	ENSG00000111859
ENSG00000163602	ENSG00000072062
ENSG00000163602	ENSG00000164284
ENSG00000042445	ENSG00000196715
ENSG00000042445	ENSG00000042286
ENSG00000042445	ENSG00000117682
ENSG00000042445	ENSG00000122378
ENSG00000042445	ENSG00000165868
ENSG00000042445	ENSG00000119471
ENSG00000042445	ENSG00000186205
ENSG00000042445	ENSG00000092445
ENSG00000042445	ENSG00000115459
ENSG00000042445	ENSG00000170027
ENSG00000042445	ENSG00000005249
ENSG00000042445	ENSG00000167468
ENSG00000042445	ENSG00000184887
ENSG00000042445	ENSG00000068323
ENSG00000042445	ENSG00000197879
ENSG00000042445	ENSG00000108960
ENSG00000042445	ENSG00000177666
ENSG00000042445	ENSG00000185561
ENSG00000042445	ENSG00000103876
ENSG00000042445	ENSG00000100605
ENSG00000042445	ENSG00000186469
ENSG00000042445	ENSG00000159423
ENSG00000042445	ENSG00000132376
ENSG00000042445	ENSG00000245848
ENSG00000042445	ENSG00000014641
ENSG00000042445	ENSG00000169764
ENSG00000042445	ENSG00000162733
ENSG00000042445	ENSG00000140391
ENSG00000042445	ENSG00000221968
ENSG00000042445	ENSG00000169692
ENSG00000042445	ENSG00000112769
ENSG00000042445	ENSG00000074416
ENSG00000042445	ENSG00000115325
ENSG00000042445	ENSG00000122729
ENSG00000042445	ENSG00000122912
ENSG00000042445	ENSG00000161533
ENSG00000042445	ENSG00000135677
ENSG00000042445	ENSG00000161281
ENSG00000042445	ENSG00000079332
ENSG00000042445	ENSG00000205726
ENSG00000042445	ENSG00000166831
ENSG00000042445	ENSG00000133318
ENSG00000042445	ENSG00000162878
ENSG00000042445	ENSG00000178104
ENSG00000042445	ENSG00000197696
ENSG00000042445	ENSG00000147852
ENSG00000042445	ENSG00000166145
ENSG00000042445	ENSG00000097033
ENSG00000042445	ENSG00000073712
ENSG00000042445	ENSG00000116871
ENSG00000042445	ENSG00000076706
ENSG00000042445	ENSG00000118596
ENSG00000042445	ENSG00000115504
ENSG00000042445	ENSG00000119729
ENSG00000042445	ENSG00000167705
ENSG00000042445	ENSG00000105220
ENSG00000042445	ENSG00000100568
ENSG00000042445	ENSG00000258311
ENSG00000042445	ENSG00000131069
ENSG00000042445	ENSG00000134030
ENSG00000042445	ENSG00000171227
ENSG00000042445	ENSG00000087884
ENSG00000042445	ENSG00000185989
ENSG00000042445	ENSG00000171503
ENSG00000042445	ENSG00000180354
ENSG00000042445	ENSG00000184602
ENSG00000042445	ENSG00000116353
ENSG00000042445	ENSG00000117592
ENSG00000042445	ENSG00000059691
ENSG00000042445	ENSG00000171992
ENSG00000042445	ENSG00000076555
ENSG00000042445	ENSG00000182795
ENSG00000042445	ENSG00000274180
ENSG00000042445	ENSG00000053254
ENSG00000042445	ENSG00000124225
ENSG00000042445	ENSG00000185000
ENSG00000042445	ENSG00000117640
ENSG00000042445	ENSG00000114480
ENSG00000185670	ENSG00000196227
ENSG00000185670	ENSG00000164284
ENSG00000185670	ENSG00000111859
ENSG00000185670	ENSG00000177125
ENSG00000185670	ENSG00000181773
ENSG00000185670	ENSG00000114739
ENSG00000185670	ENSG00000186130
ENSG00000185670	ENSG00000173276
ENSG00000185670	ENSG00000197245
ENSG00000185670	ENSG00000117000
ENSG00000185670	ENSG00000113575
ENSG00000185670	ENSG00000130164
ENSG00000185670	ENSG00000158156
ENSG00000185670	ENSG00000275111
ENSG00000185670	ENSG00000164741
ENSG00000185670	ENSG00000181274
ENSG00000185670	ENSG00000061987
ENSG00000185670	ENSG00000132773
ENSG00000185670	ENSG00000006062
ENSG00000185670	ENSG00000130518
ENSG00000185670	ENSG00000188785
ENSG00000185670	ENSG00000177283
ENSG00000185670	ENSG00000173846
ENSG00000185670	ENSG00000158792
ENSG00000185670	ENSG00000196428
ENSG00000185670	ENSG00000029363
ENSG00000185670	ENSG00000118508
ENSG00000185670	ENSG00000162396
ENSG00000185670	ENSG00000132661
ENSG00000185670	ENSG00000148840
ENSG00000185670	ENSG00000059804
ENSG00000185670	ENSG00000163660
ENSG00000158792	ENSG00000173276
ENSG00000158792	ENSG00000173846
ENSG00000158792	ENSG00000179820
ENSG00000158792	ENSG00000196428
ENSG00000158792	ENSG00000178053
ENSG00000158792	ENSG00000120709
ENSG00000158792	ENSG00000130522
ENSG00000158792	ENSG00000006327
ENSG00000158792	ENSG00000129911
ENSG00000158792	ENSG00000132661
ENSG00000158792	ENSG00000139826
ENSG00000158792	ENSG00000143479
ENSG00000158792	ENSG00000160789
ENSG00000158792	ENSG00000185022
ENSG00000158792	ENSG00000059804
ENSG00000158792	ENSG00000182950
ENSG00000158792	ENSG00000103423
ENSG00000158792	ENSG00000164933
ENSG00000158792	ENSG00000140691
ENSG00000158792	ENSG00000197019
ENSG00000158792	ENSG00000130164
ENSG00000158792	ENSG00000134531
ENSG00000158792	ENSG00000115520
ENSG00000158792	ENSG00000215301
ENSG00000158792	ENSG00000139722
ENSG00000158792	ENSG00000165195
ENSG00000158792	ENSG00000164741
ENSG00000158792	ENSG00000275111
ENSG00000158792	ENSG00000174574
ENSG00000158792	ENSG00000167470
ENSG00000158792	ENSG00000118508
ENSG00000158792	ENSG00000109089
ENSG00000158792	ENSG00000158859
ENSG00000158792	ENSG00000169991
ENSG00000158792	ENSG00000185347
ENSG00000158792	ENSG00000148339
ENSG00000158792	ENSG00000222009
ENSG00000158792	ENSG00000124762
ENSG00000158792	ENSG00000196227
ENSG00000158792	ENSG00000187626
ENSG00000158792	ENSG00000133874
ENSG00000158792	ENSG00000184898
ENSG00000158792	ENSG00000123395
ENSG00000158792	ENSG00000153922
ENSG00000158792	ENSG00000158615
ENSG00000158792	ENSG00000180008
ENSG00000158792	ENSG00000115875
ENSG00000158792	ENSG00000181274
ENSG00000158792	ENSG00000186130
ENSG00000158792	ENSG00000112658
ENSG00000158792	ENSG00000168386
ENSG00000158792	ENSG00000164284
ENSG00000158792	ENSG00000178896
ENSG00000158792	ENSG00000137947
ENSG00000158792	ENSG00000197245
ENSG00000158792	ENSG00000148840
ENSG00000158792	ENSG00000244462
ENSG00000158792	ENSG00000163155
ENSG00000158792	ENSG00000116560
ENSG00000158792	ENSG00000075426
ENSG00000158792	ENSG00000070495
ENSG00000158792	ENSG00000124193
ENSG00000158792	ENSG00000160588
ENSG00000158792	ENSG00000141378
ENSG00000158792	ENSG00000165494
ENSG00000158792	ENSG00000154734
ENSG00000158792	ENSG00000127666
ENSG00000158792	ENSG00000130518
ENSG00000158792	ENSG00000213516
ENSG00000158792	ENSG00000204569
ENSG00000158792	ENSG00000184545
ENSG00000158792	ENSG00000006062
ENSG00000158792	ENSG00000166483
ENSG00000158792	ENSG00000112081
ENSG00000158792	ENSG00000234127
ENSG00000158792	ENSG00000114739
ENSG00000158792	ENSG00000163660
ENSG00000158792	ENSG00000132825
ENSG00000158792	ENSG00000061987
ENSG00000158792	ENSG00000181773
ENSG00000158792	ENSG00000174010
ENSG00000158792	ENSG00000143751
ENSG00000158792	ENSG00000174840
ENSG00000158792	ENSG00000110435
ENSG00000158792	ENSG00000143384
ENSG00000158792	ENSG00000132510
ENSG00000158792	ENSG00000119013
ENSG00000158792	ENSG00000132773
ENSG00000158792	ENSG00000136527
ENSG00000158792	ENSG00000108829
ENSG00000158792	ENSG00000144655
ENSG00000158792	ENSG00000187479
ENSG00000158792	ENSG00000197566
ENSG00000158792	ENSG00000111859
ENSG00000158792	ENSG00000131263
ENSG00000158792	ENSG00000146576
ENSG00000158792	ENSG00000078804
ENSG00000158792	ENSG00000174456
ENSG00000158792	ENSG00000174173
ENSG00000158792	ENSG00000132326
ENSG00000158792	ENSG00000162396
ENSG00000158792	ENSG00000177283
ENSG00000158792	ENSG00000155090
ENSG00000158792	ENSG00000177125
ENSG00000158792	ENSG00000169641
ENSG00000158792	ENSG00000117000
ENSG00000158792	ENSG00000111837
ENSG00000158792	ENSG00000010256
ENSG00000158792	ENSG00000103343
ENSG00000158792	ENSG00000183161
ENSG00000158792	ENSG00000137193
ENSG00000158792	ENSG00000086544
ENSG00000158792	ENSG00000185728
ENSG00000046604	ENSG00000160299
ENSG00000046604	ENSG00000159423
ENSG00000046604	ENSG00000171992
ENSG00000046604	ENSG00000138771
ENSG00000046604	ENSG00000014641
ENSG00000046604	ENSG00000274180
ENSG00000046604	ENSG00000116871
ENSG00000046604	ENSG00000161533
ENSG00000046604	ENSG00000103150
ENSG00000046604	ENSG00000145757
ENSG00000046604	ENSG00000101353
ENSG00000046604	ENSG00000076826
ENSG00000046604	ENSG00000054793
ENSG00000046604	ENSG00000184887
ENSG00000046604	ENSG00000117682
ENSG00000046604	ENSG00000083307
ENSG00000046604	ENSG00000173114
ENSG00000046604	ENSG00000147251
ENSG00000046604	ENSG00000091140
ENSG00000046604	ENSG00000053254
ENSG00000046604	ENSG00000153404
ENSG00000046604	ENSG00000140391
ENSG00000046604	ENSG00000169032
ENSG00000046604	ENSG00000107140
ENSG00000046604	ENSG00000075239
ENSG00000046604	ENSG00000108528
ENSG00000046604	ENSG00000087884
ENSG00000046604	ENSG00000115459
ENSG00000046604	ENSG00000196715
ENSG00000046604	ENSG00000105289
ENSG00000046604	ENSG00000112425
ENSG00000046604	ENSG00000185561
ENSG00000046604	ENSG00000170027
ENSG00000046604	ENSG00000169764
ENSG00000046604	ENSG00000165105
ENSG00000046604	ENSG00000131378
ENSG00000046604	ENSG00000100714
ENSG00000046604	ENSG00000110435
ENSG00000140832	ENSG00000165105
ENSG00000140832	ENSG00000076826
ENSG00000140832	ENSG00000083307
ENSG00000140832	ENSG00000116299
ENSG00000140832	ENSG00000134709
ENSG00000140832	ENSG00000138771
ENSG00000140832	ENSG00000132698
ENSG00000140832	ENSG00000129354
ENSG00000140832	ENSG00000065361
ENSG00000140832	ENSG00000105289
ENSG00000140832	ENSG00000142273
ENSG00000140832	ENSG00000175029
ENSG00000140832	ENSG00000124839
ENSG00000140832	ENSG00000175707
ENSG00000140832	ENSG00000039068
ENSG00000140832	ENSG00000145103
ENSG00000140832	ENSG00000128283
ENSG00000140832	ENSG00000130545
ENSG00000140832	ENSG00000143375
ENSG00000140832	ENSG00000206075
ENSG00000140832	ENSG00000125850
ENSG00000140832	ENSG00000162069
ENSG00000140832	ENSG00000096696
ENSG00000140832	ENSG00000147862
ENSG00000140832	ENSG00000142675
ENSG00000140832	ENSG00000159166
ENSG00000140832	ENSG00000067606
ENSG00000140832	ENSG00000124205
ENSG00000140832	ENSG00000110002
ENSG00000140832	ENSG00000104892
ENSG00000140832	ENSG00000146729
ENSG00000140832	ENSG00000137203
ENSG00000140832	ENSG00000153404
ENSG00000140832	ENSG00000147010
ENSG00000140832	ENSG00000267795
ENSG00000140832	ENSG00000198944
ENSG00000140832	ENSG00000129514
ENSG00000099785	ENSG00000162733
ENSG00000099785	ENSG00000159423
ENSG00000099785	ENSG00000119729
ENSG00000099785	ENSG00000103994
ENSG00000099785	ENSG00000184887
ENSG00000099785	ENSG00000100568
ENSG00000099785	ENSG00000119185
ENSG00000099785	ENSG00000059691
ENSG00000099785	ENSG00000169764
ENSG00000099785	ENSG00000185561
ENSG00000099785	ENSG00000129354
ENSG00000099785	ENSG00000060237
ENSG00000099785	ENSG00000148516
ENSG00000099785	ENSG00000180354
ENSG00000099785	ENSG00000014641
ENSG00000099785	ENSG00000100605
ENSG00000099785	ENSG00000175707
ENSG00000099785	ENSG00000134709
ENSG00000099785	ENSG00000147862
ENSG00000099785	ENSG00000043039
ENSG00000099785	ENSG00000145757
ENSG00000099785	ENSG00000179364
ENSG00000099785	ENSG00000221968
ENSG00000099785	ENSG00000124205
ENSG00000099785	ENSG00000112378
ENSG00000099785	ENSG00000186469
ENSG00000099785	ENSG00000170027
ENSG00000099785	ENSG00000099795
ENSG00000099785	ENSG00000106823
ENSG00000099785	ENSG00000115459
ENSG00000099785	ENSG00000068323
ENSG00000099785	ENSG00000112294
ENSG00000099785	ENSG00000179295
ENSG00000099785	ENSG00000171992
ENSG00000099785	ENSG00000092445
ENSG00000099785	ENSG00000136717
ENSG00000099785	ENSG00000175029
ENSG00000099785	ENSG00000183576
ENSG00000099785	ENSG00000119147
ENSG00000099785	ENSG00000197879
ENSG00000099785	ENSG00000153404
ENSG00000099785	ENSG00000145901
ENSG00000099785	ENSG00000005249
ENSG00000099785	ENSG00000178307
ENSG00000099785	ENSG00000078668
ENSG00000099785	ENSG00000154945
ENSG00000099785	ENSG00000132953
ENSG00000099785	ENSG00000135677
ENSG00000099785	ENSG00000142675
ENSG00000099785	ENSG00000178104
ENSG00000099785	ENSG00000078900
ENSG00000099785	ENSG00000167315
ENSG00000099785	ENSG00000160216
ENSG00000099785	ENSG00000119471
ENSG00000099785	ENSG00000165105
ENSG00000099785	ENSG00000082146
ENSG00000099785	ENSG00000116299
ENSG00000099785	ENSG00000122378
ENSG00000099785	ENSG00000185989
ENSG00000099785	ENSG00000116688
ENSG00000099785	ENSG00000131378
ENSG00000099785	ENSG00000161533
ENSG00000099785	ENSG00000072062
ENSG00000099785	ENSG00000134330
ENSG00000099785	ENSG00000129250
ENSG00000119013	ENSG00000023228
ENSG00000119013	ENSG00000110435
ENSG00000119013	ENSG00000160216
ENSG00000119013	ENSG00000100412
ENSG00000119013	ENSG00000105220
ENSG00000119013	ENSG00000184076
ENSG00000119013	ENSG00000127540
ENSG00000119013	ENSG00000131174
ENSG00000119013	ENSG00000167815
ENSG00000119013	ENSG00000158864
ENSG00000119013	ENSG00000126267
ENSG00000119013	ENSG00000059691
ENSG00000119013	ENSG00000274180
ENSG00000119013	ENSG00000171503
ENSG00000119013	ENSG00000173915
ENSG00000119013	ENSG00000072062
ENSG00000119013	ENSG00000122034
ENSG00000119013	ENSG00000164933
ENSG00000119013	ENSG00000104812
ENSG00000119013	ENSG00000124839
ENSG00000119013	ENSG00000107140
ENSG00000119013	ENSG00000074416
ENSG00000119013	ENSG00000117118
ENSG00000119013	ENSG00000161558
ENSG00000119013	ENSG00000153944
ENSG00000119013	ENSG00000086544
ENSG00000119013	ENSG00000010256
ENSG00000119013	ENSG00000140391
ENSG00000166289	ENSG00000137193
ENSG00000166289	ENSG00000164741
ENSG00000166289	ENSG00000149798
ENSG00000166289	ENSG00000181274
ENSG00000166289	ENSG00000158859
ENSG00000166289	ENSG00000070495
ENSG00000166289	ENSG00000148339
ENSG00000166289	ENSG00000120709
ENSG00000166289	ENSG00000059804
ENSG00000166289	ENSG00000167470
ENSG00000166289	ENSG00000112658
ENSG00000166289	ENSG00000188785
ENSG00000166289	ENSG00000173276
ENSG00000166289	ENSG00000197019
ENSG00000166289	ENSG00000132510
ENSG00000166289	ENSG00000179820
ENSG00000166289	ENSG00000187626
ENSG00000166289	ENSG00000174010
ENSG00000166289	ENSG00000169991
ENSG00000166289	ENSG00000124762
ENSG00000166289	ENSG00000163660
ENSG00000166289	ENSG00000186130
ENSG00000166289	ENSG00000183161
ENSG00000166289	ENSG00000155090
ENSG00000166289	ENSG00000187479
ENSG00000166289	ENSG00000174574
ENSG00000166289	ENSG00000173846
ENSG00000166289	ENSG00000133874
ENSG00000166289	ENSG00000143479
ENSG00000166289	ENSG00000115520
ENSG00000090889	ENSG00000175063
ENSG00000090889	ENSG00000088325
ENSG00000090889	ENSG00000171848
ENSG00000090889	ENSG00000148773
ENSG00000090889	ENSG00000126787
ENSG00000090889	ENSG00000066279
ENSG00000090889	ENSG00000186185
ENSG00000090889	ENSG00000137804
ENSG00000090889	ENSG00000112984
ENSG00000090889	ENSG00000072571
ENSG00000090889	ENSG00000127564
ENSG00000090889	ENSG00000111206
ENSG00000090889	ENSG00000168078
ENSG00000090889	ENSG00000123485
ENSG00000090889	ENSG00000183856
ENSG00000090889	ENSG00000089685
ENSG00000090889	ENSG00000117650
ENSG00000090889	ENSG00000146670
ENSG00000090889	ENSG00000169607
ENSG00000090889	ENSG00000109805
ENSG00000090889	ENSG00000080986
ENSG00000090889	ENSG00000113368
ENSG00000090889	ENSG00000117399
ENSG00000090889	ENSG00000178999
ENSG00000090889	ENSG00000276043
ENSG00000090889	ENSG00000135451
ENSG00000090889	ENSG00000156970
ENSG00000090889	ENSG00000171320
ENSG00000090889	ENSG00000085999
ENSG00000090889	ENSG00000117724
ENSG00000090889	ENSG00000035499
ENSG00000090889	ENSG00000105011
ENSG00000090889	ENSG00000093009
ENSG00000090889	ENSG00000129195
ENSG00000090889	ENSG00000158402
ENSG00000090889	ENSG00000101447
ENSG00000090889	ENSG00000166803
ENSG00000090889	ENSG00000143228
ENSG00000090889	ENSG00000142945
ENSG00000122034	ENSG00000122033
ENSG00000122034	ENSG00000137133
ENSG00000122034	ENSG00000132963
ENSG00000122034	ENSG00000072062
ENSG00000122034	ENSG00000165105
ENSG00000122034	ENSG00000175029
ENSG00000122034	ENSG00000140391
ENSG00000122034	ENSG00000116871
ENSG00000122034	ENSG00000075790
ENSG00000122034	ENSG00000078618
ENSG00000122034	ENSG00000135617
ENSG00000122034	ENSG00000116898
ENSG00000122034	ENSG00000053254
ENSG00000122034	ENSG00000197043
ENSG00000122034	ENSG00000064393
ENSG00000122034	ENSG00000154723
ENSG00000122034	ENSG00000112425
ENSG00000122034	ENSG00000171992
ENSG00000122034	ENSG00000170027
ENSG00000122034	ENSG00000184887
ENSG00000122034	ENSG00000153404
ENSG00000122034	ENSG00000144357
ENSG00000122034	ENSG00000091140
ENSG00000122034	ENSG00000129354
ENSG00000122034	ENSG00000153944
ENSG00000122034	ENSG00000146700
ENSG00000122034	ENSG00000182512
ENSG00000122034	ENSG00000196715
ENSG00000122034	ENSG00000148426
ENSG00000122034	ENSG00000196704
ENSG00000122034	ENSG00000125037
ENSG00000122034	ENSG00000165905
ENSG00000122034	ENSG00000115325
ENSG00000122034	ENSG00000179262
ENSG00000122034	ENSG00000123472
ENSG00000122034	ENSG00000221968
ENSG00000122034	ENSG00000148450
ENSG00000122034	ENSG00000160299
ENSG00000122034	ENSG00000159423
ENSG00000122034	ENSG00000076826
ENSG00000122034	ENSG00000131174
ENSG00000148426	ENSG00000140391
ENSG00000148426	ENSG00000129354
ENSG00000148426	ENSG00000161217
ENSG00000148426	ENSG00000122033
ENSG00000148426	ENSG00000165905
ENSG00000148426	ENSG00000185000
ENSG00000148426	ENSG00000059691
ENSG00000148426	ENSG00000023228
ENSG00000148426	ENSG00000165105
ENSG00000148426	ENSG00000153404
ENSG00000148426	ENSG00000139946
ENSG00000148426	ENSG00000103876
ENSG00000148426	ENSG00000105221
ENSG00000148426	ENSG00000135617
ENSG00000148426	ENSG00000108375
ENSG00000148426	ENSG00000114054
ENSG00000148426	ENSG00000083290
ENSG00000148426	ENSG00000142273
ENSG00000148426	ENSG00000067445
ENSG00000148426	ENSG00000122912
ENSG00000148426	ENSG00000182795
ENSG00000148426	ENSG00000105289
ENSG00000148426	ENSG00000175029
ENSG00000148426	ENSG00000083307
ENSG00000148426	ENSG00000145103
ENSG00000148426	ENSG00000105220
ENSG00000148426	ENSG00000088682
ENSG00000148426	ENSG00000107140
ENSG00000148426	ENSG00000179091
ENSG00000148426	ENSG00000175707
ENSG00000148426	ENSG00000105953
ENSG00000148426	ENSG00000064393
ENSG00000148426	ENSG00000082146
ENSG00000148426	ENSG00000126267
ENSG00000148426	ENSG00000132376
ENSG00000148426	ENSG00000136381
ENSG00000148426	ENSG00000005810
ENSG00000148426	ENSG00000188322
ENSG00000139722	ENSG00000173846
ENSG00000139722	ENSG00000164933
ENSG00000139722	ENSG00000130164
ENSG00000139722	ENSG00000173276
ENSG00000139722	ENSG00000130518
ENSG00000139722	ENSG00000136527
ENSG00000139722	ENSG00000075426
ENSG00000139722	ENSG00000111859
ENSG00000139722	ENSG00000148339
ENSG00000139722	ENSG00000115520
ENSG00000139722	ENSG00000160588
ENSG00000139722	ENSG00000137947
ENSG00000139722	ENSG00000197566
ENSG00000139722	ENSG00000139826
ENSG00000139722	ENSG00000086544
ENSG00000139722	ENSG00000144655
ENSG00000139722	ENSG00000175087
ENSG00000139722	ENSG00000197019
ENSG00000139722	ENSG00000185728
ENSG00000139722	ENSG00000120709
ENSG00000139722	ENSG00000154479
ENSG00000139722	ENSG00000143751
ENSG00000139722	ENSG00000174574
ENSG00000139722	ENSG00000132773
ENSG00000139722	ENSG00000184545
ENSG00000139722	ENSG00000124193
ENSG00000139722	ENSG00000221886
ENSG00000139722	ENSG00000181274
ENSG00000139722	ENSG00000124762
ENSG00000139722	ENSG00000213516
ENSG00000139722	ENSG00000174173
ENSG00000139722	ENSG00000132661
ENSG00000139722	ENSG00000158615
ENSG00000139722	ENSG00000006327
ENSG00000139722	ENSG00000178053
ENSG00000139722	ENSG00000165195
ENSG00000139722	ENSG00000143384
ENSG00000139722	ENSG00000112658
ENSG00000139722	ENSG00000127666
ENSG00000139722	ENSG00000182950
ENSG00000139722	ENSG00000163659
ENSG00000139722	ENSG00000129911
ENSG00000139722	ENSG00000143479
ENSG00000139722	ENSG00000132326
ENSG00000139722	ENSG00000179820
ENSG00000139722	ENSG00000129514
ENSG00000139722	ENSG00000171612
ENSG00000139722	ENSG00000244462
ENSG00000139722	ENSG00000187626
ENSG00000139722	ENSG00000155090
ENSG00000139722	ENSG00000115875
ENSG00000139722	ENSG00000196227
ENSG00000139722	ENSG00000134531
ENSG00000139722	ENSG00000163155
ENSG00000139722	ENSG00000114739
ENSG00000139722	ENSG00000130522
ENSG00000139722	ENSG00000178896
ENSG00000139722	ENSG00000215301
ENSG00000139722	ENSG00000006062
ENSG00000139722	ENSG00000174456
ENSG00000139722	ENSG00000181773
ENSG00000139722	ENSG00000188785
ENSG00000139722	ENSG00000061987
ENSG00000078900	ENSG00000171219
ENSG00000078900	ENSG00000119185
ENSG00000078900	ENSG00000005249
ENSG00000078900	ENSG00000112651
ENSG00000078900	ENSG00000152601
ENSG00000078900	ENSG00000184887
ENSG00000078900	ENSG00000182103
ENSG00000078900	ENSG00000185561
ENSG00000078900	ENSG00000162733
ENSG00000078900	ENSG00000159166
ENSG00000078900	ENSG00000112294
ENSG00000078900	ENSG00000115459
ENSG00000078900	ENSG00000178104
ENSG00000078900	ENSG00000170027
ENSG00000078900	ENSG00000100605
ENSG00000078900	ENSG00000131378
ENSG00000078900	ENSG00000083290
ENSG00000078900	ENSG00000106823
ENSG00000078900	ENSG00000161558
ENSG00000078900	ENSG00000117592
ENSG00000078900	ENSG00000169764
ENSG00000078900	ENSG00000112769
ENSG00000078900	ENSG00000092445
ENSG00000078900	ENSG00000205726
ENSG00000078900	ENSG00000188677
ENSG00000078900	ENSG00000134709
ENSG00000078900	ENSG00000060237
ENSG00000078900	ENSG00000075790
ENSG00000078900	ENSG00000142675
ENSG00000110955	ENSG00000169021
ENSG00000110955	ENSG00000131828
ENSG00000110955	ENSG00000127884
ENSG00000110955	ENSG00000118596
ENSG00000110955	ENSG00000105953
ENSG00000110955	ENSG00000104812
ENSG00000110955	ENSG00000100412
ENSG00000110955	ENSG00000168792
ENSG00000110955	ENSG00000075415
ENSG00000110955	ENSG00000075239
ENSG00000110955	ENSG00000158864
ENSG00000110955	ENSG00000059691
ENSG00000110955	ENSG00000166912
ENSG00000110955	ENSG00000177119
ENSG00000110955	ENSG00000091140
ENSG00000110955	ENSG00000023228
ENSG00000110955	ENSG00000014641
ENSG00000110955	ENSG00000131174
ENSG00000110955	ENSG00000093144
ENSG00000110955	ENSG00000101353
ENSG00000110955	ENSG00000171503
ENSG00000110955	ENSG00000117118
ENSG00000110955	ENSG00000179091
[truncated: 14,503 more rows]
