# Supplementary material for: k-core genes underpin structural features of breast cancer
Source: Sci Rep. 2021 Aug 11;11:16284. doi: 10.1038/s41598-021-95313-y (PMC8358063; doi:10.1038/s41598-021-95313-y)
Supplement: Supplementary file 3 — Supplementary Table S1. [file 41598_2021_95313_MOESM3_ESM.csv]

Supplementary Table S1. Enrichment analysis of the shared genes between Healthy and LumA k-core networks
ID	Description	GeneRatio	BgRatio	pvalue	p.adjust	qvalue	geneID	Count
GO:0140014	mitotic nuclear division	19/51	241/12927	1.9301288767885103e-20	2.0980500890691108e-17	1.7188305576453474e-17	ENSG00000156970/ENSG00000175063/ENSG00000127564/ENSG00000178999/ENSG00000148773/ENSG00000142945/ENSG00000146670/ENSG00000137804/ENSG00000080986/ENSG00000117650/ENSG00000117399/ENSG00000158402/ENSG00000186185/ENSG00000090889/ENSG00000117724/ENSG00000089685/ENSG00000088325/ENSG00000126787/ENSG00000109805	19
GO:0000280	nuclear division	20/51	343/12927	6.334385378936574e-19	3.442738453452028e-16	2.820468437147548e-16	ENSG00000156970/ENSG00000175063/ENSG00000127564/ENSG00000178999/ENSG00000148773/ENSG00000142945/ENSG00000146670/ENSG00000066279/ENSG00000137804/ENSG00000080986/ENSG00000117650/ENSG00000117399/ENSG00000158402/ENSG00000186185/ENSG00000090889/ENSG00000117724/ENSG00000089685/ENSG00000088325/ENSG00000126787/ENSG00000109805	20
GO:0048285	organelle fission	20/51	381/12927	5.017850539982038e-18	1.8181345123201584e-15	1.489509318184142e-15	ENSG00000156970/ENSG00000175063/ENSG00000127564/ENSG00000178999/ENSG00000148773/ENSG00000142945/ENSG00000146670/ENSG00000066279/ENSG00000137804/ENSG00000080986/ENSG00000117650/ENSG00000117399/ENSG00000158402/ENSG00000186185/ENSG00000090889/ENSG00000117724/ENSG00000089685/ENSG00000088325/ENSG00000126787/ENSG00000109805	20
GO:0007059	chromosome segregation	18/51	283/12927	1.1340209294864781e-17	3.0817018758795042e-15	2.52468870090937e-15	ENSG00000156970/ENSG00000178999/ENSG00000148773/ENSG00000171320/ENSG00000142945/ENSG00000146670/ENSG00000123485/ENSG00000137804/ENSG00000080986/ENSG00000117650/ENSG00000117399/ENSG00000186185/ENSG00000090889/ENSG00000117724/ENSG00000089685/ENSG00000126787/ENSG00000101447/ENSG00000109805	18
GO:0000819	sister chromatid segregation	14/51	169/12927	2.1016336490904007e-15	4.568951553122531e-13	3.7431201413273245e-13	ENSG00000156970/ENSG00000178999/ENSG00000171320/ENSG00000142945/ENSG00000146670/ENSG00000137804/ENSG00000080986/ENSG00000117650/ENSG00000117399/ENSG00000186185/ENSG00000090889/ENSG00000117724/ENSG00000126787/ENSG00000109805	14
GO:0098813	nuclear chromosome segregation	15/51	227/12927	5.335601988316692e-15	9.66633226883374e-13	7.919156635291092e-13	ENSG00000156970/ENSG00000178999/ENSG00000171320/ENSG00000142945/ENSG00000146670/ENSG00000137804/ENSG00000080986/ENSG00000117650/ENSG00000117399/ENSG00000186185/ENSG00000090889/ENSG00000117724/ENSG00000126787/ENSG00000101447/ENSG00000109805	15
GO:0000070	mitotic sister chromatid segregation	13/51	143/12927	7.0990255188909575e-15	1.1023772484334958e-12	9.031241487190603e-13	ENSG00000156970/ENSG00000178999/ENSG00000142945/ENSG00000146670/ENSG00000137804/ENSG00000080986/ENSG00000117650/ENSG00000117399/ENSG00000186185/ENSG00000090889/ENSG00000117724/ENSG00000126787/ENSG00000109805	13
GO:0007088	regulation of mitotic nuclear division	13/51	145/12927	8.524901638203094e-15	1.1583210100908454e-12	9.489561560420814e-13	ENSG00000156970/ENSG00000175063/ENSG00000127564/ENSG00000178999/ENSG00000148773/ENSG00000146670/ENSG00000137804/ENSG00000080986/ENSG00000117650/ENSG00000117399/ENSG00000158402/ENSG00000117724/ENSG00000126787	13
GO:0051783	regulation of nuclear division	13/51	161/12927	3.365449026924763e-14	4.0647145469635744e-12	3.3300232476939766e-12	ENSG00000156970/ENSG00000175063/ENSG00000127564/ENSG00000178999/ENSG00000148773/ENSG00000146670/ENSG00000137804/ENSG00000080986/ENSG00000117650/ENSG00000117399/ENSG00000158402/ENSG00000117724/ENSG00000126787	13
GO:0051983	regulation of chromosome segregation	10/51	94/12927	2.5313731383202277e-12	2.7516026013540877e-10	2.2542543947567505e-10	ENSG00000156970/ENSG00000178999/ENSG00000148773/ENSG00000142945/ENSG00000146670/ENSG00000080986/ENSG00000117650/ENSG00000117399/ENSG00000117724/ENSG00000126787	10
GO:1901987	regulation of cell cycle phase transition	13/51	402/12927	3.414419884891036e-9	3.3740676498877784e-7	2.764209782409394e-7	ENSG00000072571/ENSG00000156970/ENSG00000175063/ENSG00000178999/ENSG00000146670/ENSG00000080986/ENSG00000117650/ENSG00000117399/ENSG00000158402/ENSG00000117724/ENSG00000088325/ENSG00000126787/ENSG00000101447	13
GO:0033045	regulation of sister chromatid segregation	7/51	75/12927	1.569626345215378e-8	1.4218198643742631e-6	1.1648279719756227e-6	ENSG00000156970/ENSG00000178999/ENSG00000146670/ENSG00000080986/ENSG00000117399/ENSG00000117724/ENSG00000126787	7
GO:1901990	regulation of mitotic cell cycle phase transition	12/51	375/12927	1.70482566065895e-8	1.4254965331817527e-6	1.1678400881922847e-6	ENSG00000072571/ENSG00000156970/ENSG00000175063/ENSG00000178999/ENSG00000146670/ENSG00000080986/ENSG00000117650/ENSG00000117399/ENSG00000158402/ENSG00000117724/ENSG00000088325/ENSG00000126787	12
GO:1902850	microtubule cytoskeleton organization involved in mitosis	8/51	125/12927	2.7421740159584775e-8	2.1291022538191894e-6	1.7442700883465204e-6	ENSG00000178999/ENSG00000137804/ENSG00000080986/ENSG00000117650/ENSG00000117399/ENSG00000090889/ENSG00000089685/ENSG00000088325	8
GO:0030071	regulation of mitotic metaphase/anaphase transition	6/51	49/12927	3.4209006202174516e-8	2.4790126494509133e-6	2.030934684002782e-6	ENSG00000156970/ENSG00000178999/ENSG00000080986/ENSG00000117399/ENSG00000117724/ENSG00000126787	6
GO:1902099	regulation of metaphase/anaphase transition of cell cycle	6/51	50/12927	3.875780399691261e-8	2.6331083090402504e-6	2.1571777750913206e-6	ENSG00000156970/ENSG00000178999/ENSG00000080986/ENSG00000117399/ENSG00000117724/ENSG00000126787	6
GO:0007091	metaphase/anaphase transition of mitotic cell cycle	6/51	52/12927	4.935885502880338e-8	3.156063259782898e-6	2.5856093717874714e-6	ENSG00000156970/ENSG00000178999/ENSG00000080986/ENSG00000117399/ENSG00000117724/ENSG00000126787	6
GO:0010965	regulation of mitotic sister chromatid separation	6/51	53/12927	5.5493798471124e-8	3.1748294177953575e-6	2.600983573771242e-6	ENSG00000156970/ENSG00000178999/ENSG00000080986/ENSG00000117399/ENSG00000117724/ENSG00000126787	6
GO:0044784	metaphase/anaphase transition of cell cycle	6/51	53/12927	5.5493798471124e-8	3.1748294177953575e-6	2.600983573771242e-6	ENSG00000156970/ENSG00000178999/ENSG00000080986/ENSG00000117399/ENSG00000117724/ENSG00000126787	6
GO:0090307	mitotic spindle assembly	6/51	54/12927	6.224412056627188e-8	3.382967952776877e-6	2.7715013683718957e-6	ENSG00000178999/ENSG00000117650/ENSG00000117399/ENSG00000090889/ENSG00000089685/ENSG00000088325	6
GO:0051306	mitotic sister chromatid separation	6/51	56/12927	7.778317671017028e-8	4.026205384950243e-6	3.2984745612433117e-6	ENSG00000156970/ENSG00000178999/ENSG00000080986/ENSG00000117399/ENSG00000117724/ENSG00000126787	6
GO:1905818	regulation of chromosome separation	6/51	57/12927	8.667457167953292e-8	4.282511791620558e-6	3.5084539541093236e-6	ENSG00000156970/ENSG00000178999/ENSG00000080986/ENSG00000117399/ENSG00000117724/ENSG00000126787	6
GO:0051225	spindle assembly	7/51	100/12927	1.1747469304605164e-7	5.551956145263397e-6	4.548448069426073e-6	ENSG00000178999/ENSG00000066279/ENSG00000117650/ENSG00000117399/ENSG00000090889/ENSG00000089685/ENSG00000088325	7
GO:0007052	mitotic spindle organization	7/51	101/12927	1.258459876633394e-7	5.699774524585414e-6	4.669548489613384e-6	ENSG00000178999/ENSG00000080986/ENSG00000117650/ENSG00000117399/ENSG00000090889/ENSG00000089685/ENSG00000088325	7
GO:0007051	spindle organization	8/51	157/12927	1.6189564200951375e-7	6.3541300284559264e-6	5.205630178737921e-6	ENSG00000178999/ENSG00000066279/ENSG00000080986/ENSG00000117650/ENSG00000117399/ENSG00000090889/ENSG00000089685/ENSG00000088325	8
GO:0007094	mitotic spindle assembly checkpoint	5/51	33/12927	1.7067443878586813e-7	6.3541300284559264e-6	5.205630178737921e-6	ENSG00000156970/ENSG00000178999/ENSG00000080986/ENSG00000117399/ENSG00000117724	5
GO:0031577	spindle checkpoint	5/51	33/12927	1.7067443878586813e-7	6.3541300284559264e-6	5.205630178737921e-6	ENSG00000156970/ENSG00000178999/ENSG00000080986/ENSG00000117399/ENSG00000117724	5
GO:0071173	spindle assembly checkpoint	5/51	33/12927	1.7067443878586813e-7	6.3541300284559264e-6	5.205630178737921e-6	ENSG00000156970/ENSG00000178999/ENSG00000080986/ENSG00000117399/ENSG00000117724	5
GO:0071174	mitotic spindle checkpoint	5/51	33/12927	1.7067443878586813e-7	6.3541300284559264e-6	5.205630178737921e-6	ENSG00000156970/ENSG00000178999/ENSG00000080986/ENSG00000117399/ENSG00000117724	5
GO:0033047	regulation of mitotic sister chromatid segregation	6/51	64/12927	1.753669741064193e-7	6.3541300284559264e-6	5.205630178737921e-6	ENSG00000156970/ENSG00000178999/ENSG00000080986/ENSG00000117399/ENSG00000117724/ENSG00000126787	6
GO:0051303	establishment of chromosome localization	6/51	67/12927	2.3134001460765625e-7	7.644212193061907e-6	6.2625318504143455e-6	ENSG00000142945/ENSG00000146670/ENSG00000080986/ENSG00000117724/ENSG00000126787/ENSG00000101447	6
GO:0045841	negative regulation of mitotic metaphase/anaphase transition	5/51	35/12927	2.3206899942138265e-7	7.644212193061907e-6	6.2625318504143455e-6	ENSG00000156970/ENSG00000178999/ENSG00000080986/ENSG00000117399/ENSG00000117724	5
GO:1902100	negative regulation of metaphase/anaphase transition of cell cycle	5/51	35/12927	2.3206899942138265e-7	7.644212193061907e-6	6.2625318504143455e-6	ENSG00000156970/ENSG00000178999/ENSG00000080986/ENSG00000117399/ENSG00000117724	5
GO:0050000	chromosome localization	6/51	68/12927	2.5297015864444227e-7	8.087604777838492e-6	6.625781864185701e-6	ENSG00000142945/ENSG00000146670/ENSG00000080986/ENSG00000117724/ENSG00000126787/ENSG00000101447	6
GO:1905819	negative regulation of chromosome separation	5/51	36/12927	2.6870048216509447e-7	8.11326178092938e-6	6.646801400926022e-6	ENSG00000156970/ENSG00000178999/ENSG00000080986/ENSG00000117399/ENSG00000117724	5
GO:2000816	negative regulation of mitotic sister chromatid separation	5/51	36/12927	2.6870048216509447e-7	8.11326178092938e-6	6.646801400926022e-6	ENSG00000156970/ENSG00000178999/ENSG00000080986/ENSG00000117399/ENSG00000117724	5
GO:0000226	microtubule cytoskeleton organization	12/51	491/12927	3.242035311195335e-7	9.524574008836025e-6	7.803020976589626e-6	ENSG00000178999/ENSG00000142945/ENSG00000112984/ENSG00000066279/ENSG00000137804/ENSG00000080986/ENSG00000117650/ENSG00000117399/ENSG00000186185/ENSG00000090889/ENSG00000089685/ENSG00000088325	12
GO:0033048	negative regulation of mitotic sister chromatid segregation	5/51	39/12927	4.0673095607006356e-7	1.1634646032846292e-5	9.531700521752738e-6	ENSG00000156970/ENSG00000178999/ENSG00000080986/ENSG00000117399/ENSG00000117724	5
GO:0006119	oxidative phosphorylation	7/51	122/12927	4.6027381557484913e-7	1.2828657372560539e-5	1.0509896031749592e-5	ENSG00000174840/ENSG00000152234/ENSG00000179091/ENSG00000184076/ENSG00000091140/ENSG00000167283/ENSG00000010256	7
GO:0033046	negative regulation of sister chromatid segregation	5/51	41/12927	5.262617346391469e-7	1.3952353793969576e-5	1.1430485943638468e-5	ENSG00000156970/ENSG00000178999/ENSG00000080986/ENSG00000117399/ENSG00000117724	5
GO:0051985	negative regulation of chromosome segregation	5/51	41/12927	5.262617346391469e-7	1.3952353793969576e-5	1.1430485943638468e-5	ENSG00000156970/ENSG00000178999/ENSG00000080986/ENSG00000117399/ENSG00000117724	5
GO:0051304	chromosome separation	6/51	82/12927	7.761168488816403e-7	2.0086643207960547e-5	1.645601138230245e-5	ENSG00000156970/ENSG00000178999/ENSG00000080986/ENSG00000117399/ENSG00000117724/ENSG00000126787	6
GO:0045839	negative regulation of mitotic nuclear division	5/51	48/12927	1.1777291446352345e-6	2.9771897214383718e-5	2.4390669678369855e-5	ENSG00000156970/ENSG00000178999/ENSG00000080986/ENSG00000117399/ENSG00000117724	5
GO:0051784	negative regulation of nuclear division	5/51	52/12927	1.7664761772000108e-6	4.363999101400935e-5	3.575212550026816e-5	ENSG00000156970/ENSG00000178999/ENSG00000080986/ENSG00000117399/ENSG00000117724	5
GO:0051310	metaphase plate congression	5/51	55/12927	2.3435045964243726e-6	5.6608655473628734e-5	4.6376722539766534e-5	ENSG00000142945/ENSG00000146670/ENSG00000080986/ENSG00000117724/ENSG00000101447	5
GO:0033044	regulation of chromosome organization	9/51	303/12927	2.4294730145546634e-6	5.740950362654172e-5	4.7032818542637194e-5	ENSG00000156970/ENSG00000178999/ENSG00000148773/ENSG00000146670/ENSG00000080986/ENSG00000117650/ENSG00000117399/ENSG00000117724/ENSG00000126787	9
GO:0000086	G2/M transition of mitotic cell cycle	8/51	225/12927	2.486393463934125e-6	5.750446160205094e-5	4.7110613000857114e-5	ENSG00000072571/ENSG00000127564/ENSG00000178999/ENSG00000117650/ENSG00000158402/ENSG00000117724/ENSG00000088325/ENSG00000111206	8
GO:0090068	positive regulation of cell cycle process	8/51	237/12927	3.6588872122335596e-6	8.285854999370581e-5	6.788198643749104e-5	ENSG00000175063/ENSG00000178999/ENSG00000146670/ENSG00000137804/ENSG00000080986/ENSG00000158402/ENSG00000126787/ENSG00000101447	8
GO:0044839	cell cycle G2/M phase transition	8/51	244/12927	4.538518848492496e-6	1.0068102016961925e-4	8.248307080181853e-5	ENSG00000072571/ENSG00000127564/ENSG00000178999/ENSG00000117650/ENSG00000158402/ENSG00000117724/ENSG00000088325/ENSG00000111206	8
GO:0006091	generation of precursor metabolites and energy	10/51	427/12927	5.28293757807091e-6	1.1485106294726157e-4	9.409189875890506e-5	ENSG00000132376/ENSG00000174840/ENSG00000150768/ENSG00000152234/ENSG00000100412/ENSG00000179091/ENSG00000184076/ENSG00000091140/ENSG00000167283/ENSG00000010256	10
GO:0008608	attachment of spindle microtubules to kinetochore	4/51	32/12927	7.122021768315314e-6	1.5179681690507345e-4	1.243597609080445e-4	ENSG00000178999/ENSG00000142945/ENSG00000080986/ENSG00000117650	4
GO:0045931	positive regulation of mitotic cell cycle	6/51	130/12927	1.1450202512378132e-5	2.393532717491352e-4	1.960905126613745e-4	ENSG00000175063/ENSG00000146670/ENSG00000137804/ENSG00000080986/ENSG00000158402/ENSG00000126787	6
GO:0009060	aerobic respiration	5/51	76/12927	1.1693930188626669e-5	2.3983588896296583e-4	1.9648589750900027e-4	ENSG00000150768/ENSG00000100412/ENSG00000184076/ENSG00000091140/ENSG00000010256	5
GO:0006122	mitochondrial electron transport, ubiquinol to cytochrome c	3/51	13/12927	1.6091718832928703e-5	3.2392034021099073e-4	2.6537220531496457e-4	ENSG00000179091/ENSG00000184076/ENSG00000010256	3
GO:1901989	positive regulation of cell cycle phase transition	5/51	82/12927	1.6966010999621634e-5	3.3531007193797664e-4	2.747032594388498e-4	ENSG00000175063/ENSG00000146670/ENSG00000158402/ENSG00000126787/ENSG00000101447	5
GO:0045840	positive regulation of mitotic nuclear division	4/51	41/12927	1.9538757495032383e-5	3.7926123923393213e-4	3.10710316556342e-4	ENSG00000175063/ENSG00000146670/ENSG00000137804/ENSG00000126787	4
GO:0010948	negative regulation of cell cycle process	8/51	305/12927	2.3080248257609663e-5	4.401443834389772e-4	3.605889201465887e-4	ENSG00000156970/ENSG00000178999/ENSG00000080986/ENSG00000117650/ENSG00000117399/ENSG00000158402/ENSG00000171848/ENSG00000117724	8
GO:0007093	mitotic cell cycle checkpoint	6/51	154/12927	3.000037304198088e-5	5.60596816818995e-4	4.5926974970112805e-4	ENSG00000156970/ENSG00000178999/ENSG00000080986/ENSG00000117399/ENSG00000158402/ENSG00000117724	6
GO:0045787	positive regulation of cell cycle	8/51	317/12927	3.042797809781114e-5	5.60596816818995e-4	4.5926974970112805e-4	ENSG00000175063/ENSG00000178999/ENSG00000146670/ENSG00000137804/ENSG00000080986/ENSG00000158402/ENSG00000126787/ENSG00000101447	8
GO:0007076	mitotic chromosome condensation	3/51	16/12927	3.1246053782791573e-5	5.66074341031574e-4	4.6375721930248554e-4	ENSG00000146670/ENSG00000137804/ENSG00000109805	3
GO:0015980	energy derivation by oxidation of organic compounds	7/51	233/12927	3.32877078001208e-5	5.931760389955953e-4	4.859603243986574e-4	ENSG00000132376/ENSG00000150768/ENSG00000100412/ENSG00000179091/ENSG00000184076/ENSG00000091140/ENSG00000010256	7
GO:0051785	positive regulation of nuclear division	4/51	50/12927	4.328613993445074e-5	7.589037759475475e-4	6.217330116221619e-4	ENSG00000175063/ENSG00000146670/ENSG00000137804/ENSG00000126787	4
GO:0045333	cellular respiration	6/51	167/12927	4.729210179282142e-5	8.159764229967759e-4	6.684898599286036e-4	ENSG00000150768/ENSG00000100412/ENSG00000179091/ENSG00000184076/ENSG00000091140/ENSG00000010256	6
GO:0009150	purine ribonucleotide metabolic process	9/51	440/12927	4.8216026451730164e-5	8.189190742661045e-4	6.709006312197981e-4	ENSG00000174840/ENSG00000150768/ENSG00000152234/ENSG00000185000/ENSG00000179091/ENSG00000184076/ENSG00000091140/ENSG00000167283/ENSG00000010256	9
GO:0051656	establishment of organelle localization	9/51	442/12927	4.9945295712814184e-5	8.242959007210982e-4	6.753056040382019e-4	ENSG00000142945/ENSG00000146670/ENSG00000137804/ENSG00000080986/ENSG00000129250/ENSG00000117724/ENSG00000126787/ENSG00000101447/ENSG00000197879	9
GO:0007062	sister chromatid cohesion	4/51	52/12927	5.058938869079584e-5	8.242959007210982e-4	6.753056040382019e-4	ENSG00000156970/ENSG00000171320/ENSG00000146670/ENSG00000117399	4
GO:0046034	ATP metabolic process	7/51	249/12927	5.0807567017767784e-5	8.242959007210982e-4	6.753056040382019e-4	ENSG00000174840/ENSG00000152234/ENSG00000179091/ENSG00000184076/ENSG00000091140/ENSG00000167283/ENSG00000010256	7
GO:0009259	ribonucleotide metabolic process	9/51	455/12927	6.251827843104013e-5	9.993730684491268e-4	8.18737825892569e-4	ENSG00000174840/ENSG00000150768/ENSG00000152234/ENSG00000185000/ENSG00000179091/ENSG00000184076/ENSG00000091140/ENSG00000167283/ENSG00000010256	9
GO:0010389	regulation of G2/M transition of mitotic cell cycle	6/51	178/12927	6.74820149480385e-5	0.0010630862354857658	8.709349297641582e-4	ENSG00000072571/ENSG00000178999/ENSG00000117650/ENSG00000158402/ENSG00000117724/ENSG00000088325	6
GO:0006163	purine nucleotide metabolic process	9/51	461/12927	6.916768870045662e-5	0.0010740753945342335	8.79937814144155e-4	ENSG00000174840/ENSG00000150768/ENSG00000152234/ENSG00000185000/ENSG00000179091/ENSG00000184076/ENSG00000091140/ENSG00000167283/ENSG00000010256	9
GO:0042776	mitochondrial ATP synthesis coupled proton transport	3/51	21/12927	7.318348764514424e-5	0.0011204288883136873	9.179129806937292e-4	ENSG00000152234/ENSG00000179091/ENSG00000167283	3
GO:0019693	ribose phosphate metabolic process	9/51	472/12927	8.291598368929922e-5	0.0012412844968807644	0.0010169241121010283	ENSG00000174840/ENSG00000150768/ENSG00000152234/ENSG00000185000/ENSG00000179091/ENSG00000184076/ENSG00000091140/ENSG00000167283/ENSG00000010256	9
GO:0015985	energy coupled proton transport, down electrochemical gradient	3/51	22/12927	8.450326841690577e-5	0.0012412844968807644	0.0010169241121010283	ENSG00000152234/ENSG00000179091/ENSG00000167283	3
GO:0015986	ATP synthesis coupled proton transport	3/51	22/12927	8.450326841690577e-5	0.0012412844968807644	0.0010169241121010283	ENSG00000152234/ENSG00000179091/ENSG00000167283	3
GO:0051321	meiotic cell cycle	6/51	186/12927	8.609215007267034e-5	0.001247762228386569	0.0010222310029681279	ENSG00000156970/ENSG00000127564/ENSG00000066279/ENSG00000117650/ENSG00000117399/ENSG00000158402	6
GO:0009205	purine ribonucleoside triphosphate metabolic process	7/51	278/12927	1.0162097635776763e-4	0.0014534473855380712	0.0011907388642475266	ENSG00000174840/ENSG00000152234/ENSG00000179091/ENSG00000184076/ENSG00000091140/ENSG00000167283/ENSG00000010256	7
GO:1902749	regulation of cell cycle G2/M phase transition	6/51	195/12927	1.1170046195461329e-4	0.0015430980969740268	0.0012641853387304767	ENSG00000072571/ENSG00000178999/ENSG00000117650/ENSG00000158402/ENSG00000117724/ENSG00000088325	6
GO:0072521	purine-containing compound metabolic process	9/51	491/12927	1.1209645784508661e-4	0.0015430980969740268	0.0012641853387304767	ENSG00000174840/ENSG00000150768/ENSG00000152234/ENSG00000185000/ENSG00000179091/ENSG00000184076/ENSG00000091140/ENSG00000167283/ENSG00000010256	9
GO:0009126	purine nucleoside monophosphate metabolic process	7/51	283/12927	1.1356747723819885e-4	0.0015430980969740268	0.0012641853387304767	ENSG00000174840/ENSG00000152234/ENSG00000179091/ENSG00000184076/ENSG00000091140/ENSG00000167283/ENSG00000010256	7
GO:0009167	purine ribonucleoside monophosphate metabolic process	7/51	283/12927	1.1356747723819885e-4	0.0015430980969740268	0.0012641853387304767	ENSG00000174840/ENSG00000152234/ENSG00000179091/ENSG00000184076/ENSG00000091140/ENSG00000167283/ENSG00000010256	7
GO:0009199	ribonucleoside triphosphate metabolic process	7/51	284/12927	1.1608887102656323e-4	0.0015578839852577065	0.0012762986990054908	ENSG00000174840/ENSG00000152234/ENSG00000179091/ENSG00000184076/ENSG00000091140/ENSG00000167283/ENSG00000010256	7
GO:0009144	purine nucleoside triphosphate metabolic process	7/51	285/12927	1.1865571907807589e-4	0.0015581640065733394	0.0012765281068716848	ENSG00000174840/ENSG00000152234/ENSG00000179091/ENSG00000184076/ENSG00000091140/ENSG00000167283/ENSG00000010256	7
GO:2001251	negative regulation of chromosome organization	5/51	123/12927	1.1897664447616115e-4	0.0015581640065733394	0.0012765281068716848	ENSG00000156970/ENSG00000178999/ENSG00000080986/ENSG00000117399/ENSG00000117724	5
GO:0000075	cell cycle checkpoint	6/51	201/12927	1.3190119978223508e-4	0.0017068643352772563	0.0013983510653605377	ENSG00000156970/ENSG00000178999/ENSG00000080986/ENSG00000117399/ENSG00000158402/ENSG00000117724	6
GO:0009161	ribonucleoside monophosphate metabolic process	7/51	296/12927	1.5007253842859387e-4	0.0019191629326103712	0.0015722769970351756	ENSG00000174840/ENSG00000152234/ENSG00000179091/ENSG00000184076/ENSG00000091140/ENSG00000167283/ENSG00000010256	7
GO:1901992	positive regulation of mitotic cell cycle phase transition	4/51	69/12927	1.5376471666283468e-4	0.001943514500145364	0.0015922270538158891	ENSG00000175063/ENSG00000146670/ENSG00000158402/ENSG00000126787	4
GO:1901991	negative regulation of mitotic cell cycle phase transition	6/51	208/12927	1.5902810870111841e-4	0.0019869374041162724	0.0016278013304433902	ENSG00000156970/ENSG00000178999/ENSG00000080986/ENSG00000117399/ENSG00000158402/ENSG00000117724	6
GO:0009141	nucleoside triphosphate metabolic process	7/51	304/12927	1.7692106617679595e-4	0.00218537726061565	0.0017903734687269065	ENSG00000174840/ENSG00000152234/ENSG00000179091/ENSG00000184076/ENSG00000091140/ENSG00000167283/ENSG00000010256	7
GO:0009123	nucleoside monophosphate metabolic process	7/51	315/12927	2.2007738815659335e-4	0.00268791147108109	0.0022020753445355177	ENSG00000174840/ENSG00000152234/ENSG00000179091/ENSG00000184076/ENSG00000091140/ENSG00000167283/ENSG00000010256	7
GO:1901988	negative regulation of cell cycle phase transition	6/51	222/12927	2.264872882362386e-4	0.0027354631368087926	0.0022410321151796245	ENSG00000156970/ENSG00000178999/ENSG00000080986/ENSG00000117399/ENSG00000158402/ENSG00000117724	6
GO:0006099	tricarboxylic acid cycle	3/51	31/12927	2.4055333378467485e-4	0.00284218993286893	0.0023284681965885005	ENSG00000150768/ENSG00000100412/ENSG00000091140	3
GO:0030261	chromosome condensation	3/51	31/12927	2.4055333378467485e-4	0.00284218993286893	0.0023284681965885005	ENSG00000146670/ENSG00000137804/ENSG00000109805	3
GO:0031145	anaphase-promoting complex-dependent catabolic process	4/51	79/12927	2.596003118952621e-4	0.00300197381946968	0.0024593713758498514	ENSG00000156970/ENSG00000175063/ENSG00000178999/ENSG00000117399	4
GO:0034502	protein localization to chromosome	4/51	79/12927	2.596003118952621e-4	0.00300197381946968	0.0024593713758498514	ENSG00000178999/ENSG00000171320/ENSG00000146670/ENSG00000080986	4
GO:0006101	citrate metabolic process	3/51	32/12927	2.647014005449878e-4	0.0030287412883410712	0.00248130066328044	ENSG00000150768/ENSG00000100412/ENSG00000091140	3
GO:0042775	mitochondrial ATP synthesis coupled electron transport	4/51	81/12927	2.8579638883475546e-4	0.0032360486944101995	0.002651137554322403	ENSG00000179091/ENSG00000184076/ENSG00000091140/ENSG00000010256	4
GO:0010639	negative regulation of organelle organization	7/51	331/12927	2.976983267965356e-4	0.0033229208668983158	0.0027223077067699366	ENSG00000156970/ENSG00000132376/ENSG00000178999/ENSG00000080986/ENSG00000117650/ENSG00000117399/ENSG00000117724	7
GO:0042773	ATP synthesis coupled electron transport	4/51	82/12927	2.9958256205706984e-4	0.0033229208668983158	0.0027223077067699366	ENSG00000179091/ENSG00000184076/ENSG00000091140/ENSG00000010256	4
GO:0072350	tricarboxylic acid metabolic process	3/51	35/12927	3.463887587274636e-4	0.0038032785933005343	0.003115841466065223	ENSG00000150768/ENSG00000100412/ENSG00000091140	3
GO:0051445	regulation of meiotic cell cycle	3/51	38/12927	4.4276338580201316e-4	0.004812838003667883	0.003942924467247402	ENSG00000066279/ENSG00000117399/ENSG00000158402	3
